# Supplementary material for: CPSF6 links alternative polyadenylation to metabolism adaption in hepatocellular carcinoma progression
Source: J Exp Clin Cancer Res. 2021 Mar 1;40:85. doi: 10.1186/s13046-021-01884-z (PMC7923339; doi:10.1186/s13046-021-01884-z)
Supplement: Supplementary file 5 — Additional file 5 Supplementary Table S2. The sequencing statistics of 3 T-seq data. [file 13046_2021_1884_MOESM5_ESM.xlsx]

## Sheet: Sheet1
Cell lines Terms	Huh7-Control	Huh7-KD	HL7702-Control	HL7702-Overexpression
Raw reads	33613629	23762324	8415263	7284987
Total reads after trimming	31504625	22216792	5040184	5349681
Reads mapped to genome	9841017	5477308	1710316	1565573
Reads passed internal priming filter	5472677	3588526	1138497	1030304
Identified poly(A) sites (merged)	11884		15062
Genes hit by poly(A) sites (merged)	6826		8108
	Table S2. The sequencing statistics of 3T-seq data
