# Supplementary material for: CPSF6 links alternative polyadenylation to metabolism adaption in hepatocellular carcinoma progression
Source: J Exp Clin Cancer Res. 2021 Mar 1;40:85. doi: 10.1186/s13046-021-01884-z (PMC7923339; doi:10.1186/s13046-021-01884-z)
Supplement: Supplementary file 6 — Additional file 6 Supplementary Table S3. The 3′UTR shortened genes in CPSF6-OE HL-7702 cells and the 3′UTR lengthened genes in CPSF6-KD Huh7 cells. [file 13046_2021_1884_MOESM6_ESM.xlsx]

## Sheet: HL7702
Gene	Control	Overexpression	State	CULI	Control.short.3'UTR FPKM	Control.long.3'UTR FPKM	Overexpression.short.3'UTR FPKM	Overexpression.long.3'UTR FPKM
ABCC2	24.099	17.8445	Lengthen	0.235033	42.1608	131.753	18.4412	174.706
ADAM17	5.73686	4.51633	Lengthen	0.24581	116.821	29.8639	48.5294	30.0882
ADH5	20.8072	20.4901	Lengthen	0.183214	80.8083	101.01	42.7058	118.412
AGA	8.99457	7.59858	Lengthen	0.34874	28.9856	9.66186	15.5294	25.2353
AK2	48.2849	42.3021	Lengthen	0.132018	35.134	1.7567	28.147	9.70587
ALCAM	16.0817	12.9402	Lengthen	0.116149	3.5134	274.924	4.85294	346.5
APH1B	4.09616	4.35098	Lengthen	0.336033	10.5402	9.66186	3.88235	15.5294
APOL1	16.2403	16.0533	Lengthen	0.285195	4.39176	22.8371	0	28.147
ARIH1	5.37153	4.94815	Lengthen	0.317036	5.27011	2.63505	0	6.79411
ARMC8	3.88109	3.36795	Lengthen	0.363324	14.932	3.5134	0.970587	9.70587
ASB1	7.20842	11.2375	Lengthen	0.270054	6.14846	14.0536	3.88235	40.7647
ATF1	7.38965	6.51376	Lengthen	0.231424	6.14846	39.5258	0	34.9411
ATG9A	56.6333	67.7507	Lengthen	0.270827	7.90516	18.4454	3.88235	37.8529
ATP6AP2	17.2611	19.0407	Lengthen	0.169815	7.02681	110.672	0	104.823
B2M	491.335	352.774	Lengthen	0.0394056	36.8907	3912.18	9.70587	3015.61
BCLAF1	6.7372	7.72628	Lengthen	0.113176	55.3361	2.63505	50.4705	4.85294
BHLHE40	20.0406	15.6021	Lengthen	0.150418	4.39176	144.928	0	132.97
BMP2	18.675	14.7179	Lengthen	0.132947	27.2289	35.134	26.2059	36.8823
BNIP3L	9.79799	9.2008	Lengthen	0.130609	77.2949	130.874	50.4705	135.882
BPNT1	15.9571	11.0528	Lengthen	0.219434	55.3361	2.63505	25.2353	6.79411
C11orf58	10.7025	11.167	Lengthen	0.0763968	79.0516	13.1753	45.6176	14.5588
C5orf28	2.55461	3.74217	Lengthen	0.186721	2.63505	6.14846	1.94117	13.5882
C7orf55-LUC7L2	8.91158	0	Lengthen	0.205646	5.27011	12.2969	5.82352	26.2059
CAAP1	3.57333	3.64582	Lengthen	0.22252	10.5402	6.14846	5.82352	8.73529
CAMK2N1	8.73001	8.29212	Lengthen	0.186599	14.932	86.9568	3.88235	98.9999
CCNA2	11.9717	11.0093	Lengthen	0.430291	7.02681	1.7567	0	4.85294
CCPG1	15.7152	11.7162	Lengthen	0.10148	255.6	0.878351	142.676	3.88235
CCT6A	36.139	33.1386	Lengthen	0.164545	3.5134	88.7135	2.91176	215.47
CDK1	20.4688	19.8759	Lengthen	0.1719	252.087	41.2825	128.118	50.4705
CDKN2AIP	6.01058	3.76666	Lengthen	0.381221	17.567	1.7567	7.7647	5.82352
CHD1	3.51353	1.90236	Lengthen	0.485071	7.90516	13.1753	0	21.3529
CHMP2B	9.97422	10.0432	Lengthen	0.264664	26.3505	2.63505	5.82352	1.94117
CHST11	5.67648	4.2678	Lengthen	0.323803	23.7155	7.90516	13.5882	16.5
CLSTN1	22.6478	21.1202	Lengthen	0.254264	10.5402	69.3897	1.94117	143.647
CNIH4	44.3907	37.2955	Lengthen	0.0838525	323.233	1.7567	253.323	6.79411
COL1A1	7.34699	11.8375	Lengthen	0.518274	29.8639	4.39176	8.73529	13.5882
COPS2	6.67217	7.39277	Lengthen	0.24415	12.2969	2.63505	16.5	11.647
COX11	15.7109	18.1402	Lengthen	0.16866	7.02681	21.9588	0.970587	26.2059
CRYZL1	9.25239	7.55721	Lengthen	0.46772	10.5402	5.27011	3.88235	13.5882
CTBP2	10.5164	11.8676	Lengthen	0.185185	7.02681	0	5.82352	4.85294
CTPS1	82.5328	82.009	Lengthen	0.111777	17.567	132.631	13.5882	226.147
CXADR	4.48185	4.29369	Lengthen	0.288083	14.932	22.8371	1.94117	16.5
DARS	7.92916	7.45536	Lengthen	0.115249	28.1072	197.629	15.5294	143.647
DDA1	21.2075	20.2226	Lengthen	0.358234	17.567	2.63505	12.6176	11.647
DDX46	4.19746	5.08769	Lengthen	0.138872	46.5526	10.5402	47.5588	30.0882
DEGS1	30.7479	18.7193	Lengthen	0.216011	5.27011	30.7423	2.91176	29.1176
DEK	21.7386	23.1248	Lengthen	0.105941	10.5402	300.396	1.94117	361.058
DLD	6.0508	6.00007	Lengthen	0.16211	75.5382	32.499	46.5882	38.8235
DNAJA1	92.4322	64.35	Lengthen	0.07397	173.035	605.184	131.029	640.588
DNAJC10	4.98398	5.46055	Lengthen	0.1552	55.3361	6.14846	51.4411	13.5882
DR1	5.71078	6.73279	Lengthen	0.354464	2.63505	2.63505	3.88235	9.70587
EEF1E1	25.8723	24.5366	Lengthen	0.131347	5.27011	11.4186	0	18.4412
EGLN1	6.65496	6.95815	Lengthen	0.126278	5.27011	234.52	0	295.059
EIF2S3	28.2287	30.9279	Lengthen	0.0852612	58.8495	95.7403	51.4411	164.029
EIF4E2	90.6309	104.478	Lengthen	0.155441	2.63505	18.4454	5.82352	28.147
ELK4	8.04278	3.8347	Lengthen	0.483885	6.14846	7.90516	0.970587	13.5882
EMC1	6.65958	5.77581	Lengthen	0.153234	19.3237	2.63505	24.2647	14.5588
ESD	82.4575	81.4368	Lengthen	0.0920092	428.635	6.14846	238.764	9.70587
EXOC2	6.3171	6.43282	Lengthen	0.41634	9.66186	7.90516	2.91176	15.5294
FAM103A1	6.18774	8.54823	Lengthen	0.23859	88.7135	7.02681	69.8823	23.2941
FARSB	13.4949	22.0062	Lengthen	0.200462	62.3629	0	72.794	6.79411
FBXO21	10.037	9.50863	Lengthen	0.118153	25.4722	5.27011	11.647	13.5882
FUBP3	4.26675	4.15284	Lengthen	0.099333	7.02681	220.466	0.970587	220.323
GCLM	12.6181	11.6356	Lengthen	0.0546333	1.7567	3.5134	2.91176	1.94117
GDAP1	3.42519	4.76123	Lengthen	0.332002	12.2969	4.39176	10.6765	15.5294
GPATCH2	2.91132	4.25983	Lengthen	0.386635	9.66186	5.27011	8.73529	26.2059
GRSF1	6.46772	5.76884	Lengthen	0.10741	123.847	6.14846	77.647	10.6765
GTF2H5	1.82603	1.84502	Lengthen	0.160445	5.27011	95.7403	0	103.853
H2AFJ	6.21599	8.75412	Lengthen	0.143591	72.9031	0	107.735	5.82352
H3F3B	36.9881	33.2874	Lengthen	0.107258	3.5134	4.39176	2.91176	0
HDGFRP3	12.3193	14.766	Lengthen	0.148664	9.66186	14.0536	1.94117	31.0588
HERC4	14.2463	12.6833	Lengthen	0.106824	5.27011	12.2969	3.88235	19.4117
HMGCS1	13.1908	7.6286	Lengthen	0.0724561	30.7423	514.714	4.85294	226.147
HNMT	57.6175	46.2901	Lengthen	0.198609	34.2557	1.7567	19.4117	4.85294
HNRNPA2B1	20.6169	19.739	Lengthen	0.0718368	10.5402	37.7691	12.6176	36.8823
HNRNPD	26.0618	27.088	Lengthen	0.121084	12.2969	1.7567	5.82352	7.7647
NA	NA	NA	Lengthen	0.0845937	3.5134	4.39176	0.970587	12.6176
HSD17B11	12.5766	12.5993	Lengthen	0.165198	3.5134	62.3629	0.970587	71.8235
IPO5	8.92014	8.81196	Lengthen	0.218292	39.5258	5.27011	24.2647	10.6765
ITSN1	8.51499	8.83595	Lengthen	0.23658	8.78351	44.7959	1.94117	65.0294
JKAMP	9.46806	9.26257	Lengthen	0.188692	138.779	0	104.823	6.79411
JTB	273.82	261.509	Lengthen	0.0533598	815.11	6.14846	611.47	11.647
JUND	95.2922	94.5181	Lengthen	0.0466348	7.90516	992.537	0.970587	767.735
KIAA1143	4.71309	3.35854	Lengthen	0.440351	45.6743	10.5402	10.6765	19.4117
KIAA1804	2.06479	2.22679	Lengthen	0.241593	4.39176	6.14846	0	7.7647
KIF2A	4.0547	5.31746	Lengthen	0.253691	22.8371	1.7567	19.4117	3.88235
KPNA4	2.79917	2.02872	Lengthen	0.23413	2.63505	20.2021	2.91176	38.8235
LATS2	3.5035	3.06075	Lengthen	0.263478	6.14846	33.3773	0	34.9411
LHX2	66.1168	59.2443	Lengthen	0.40339	12.2969	17.567	1.94117	30.0882
LMAN1	9.1096	9.20468	Lengthen	0.276288	80.8083	8.78351	39.7941	13.5882
LRPPRC	7.48584	9.99551	Lengthen	0.134759	35.134	2.63505	33	1.94117
MCMBP	4.07253	4.32136	Lengthen	0.281374	3.5134	12.2969	2.91176	23.2941
MIDN	6.1492	6.61273	Lengthen	0.219065	4.39176	33.3773	0.970587	42.7058
MIS18A	4.53904	6.88134	Lengthen	0.245176	31.6206	2.63505	24.2647	8.73529
MRFAP1	84.071	78.8977	Lengthen	0.146875	8.78351	122.091	2.91176	157.235
MRPS10	24.8908	28.6936	Lengthen	0.157229	44.7959	0	31.0588	4.85294
MRPS11	32.3863	34.4496	Lengthen	0.297415	25.4722	0.878351	15.5294	4.85294
NAB1	7.3128	6.4883	Lengthen	0.124277	16.6887	115.942	3.88235	128.118
NAMPT	7.35541	5.11972	Lengthen	0.202546	57.9712	64.1196	23.2941	64.0588
NBPF1	13.1905	11.7862	Lengthen	0.232518	3.5134	26.3505	0.970587	53.3823
NCL	86.0586	109.698	Lengthen	0.0809208	2.63505	175.67	10.6765	376.588
NCOR1	12.6898	11.366	Lengthen	0.132942	64.1196	36.0124	59.2058	56.2941
NF1	1.91025	1.10302	Lengthen	0.315049	2.63505	6.14846	6.79411	13.5882
NFYB	4.1026	5.06255	Lengthen	0.235268	69.3897	5.27011	49.5	17.4706
NHP2L1	148.641	166.414	Lengthen	0.24249	115.942	72.0248	63.0882	107.735
NOL12	19.7504	24.4733	Lengthen	0.20846	18.4454	25.4722	10.6765	37.8529
NOLC1	14.4387	15.3712	Lengthen	0.325442	22.8371	3.5134	10.6765	9.70587
NREP	13.4537	17.6744	Lengthen	0.19076	4.39176	24.5938	4.85294	64.0588
NUP188	11.6586	18.5219	Lengthen	0.445941	14.932	0	18.4412	13.5882
OSBPL1A	5.56393	6.02515	Lengthen	0.323795	14.0536	4.39176	5.82352	8.73529
OXSR1	9.85812	6.07429	Lengthen	0.185568	6.14846	3.5134	0	0.970587
PAIP1	13.0815	12.9495	Lengthen	0.119105	9.66186	115.064	8.73529	126.176
PAPOLA	17.1079	20.4953	Lengthen	0.0766794	57.0928	397.015	35.9117	563.911
PARD3	23.7233	23.2007	Lengthen	0.324265	35.134	4.39176	23.2941	13.5882
PDCL3	73.7164	67.7227	Lengthen	0.229865	27.2289	16.6887	15.5294	24.2647
PDIA5	39.3863	41.0557	Lengthen	0.421486	13.1753	0.878351	11.647	10.6765
PDIA6	48.9964	44.436	Lengthen	0.111654	4.39176	472.553	2.91176	511.5
PDK2	317.793	180.067	Lengthen	0.280582	7.90516	2.63505	2.91176	4.85294
PDS5A	7.86437	4.90051	Lengthen	0.140055	1.7567	19.3237	2.91176	24.2647
PDXK	38.6624	30.2645	Lengthen	0.29634	85.2	1.7567	62.1176	13.5882
PHB	279.124	275.662	Lengthen	0.121887	159.86	10.5402	150.441	24.2647
PIGK	5.60738	6.19818	Lengthen	0.177957	4.39176	9.66186	0	21.3529
PNN	22.5797	23.4584	Lengthen	0.339071	57.9712	0.878351	38.8235	5.82352
POM121C	6.24601	7.92971	Lengthen	0.365148	4.39176	13.1753	0	17.4706
PPHLN1	37.4624	39.1725	Lengthen	0.117101	1.7567	23.7155	5.82352	29.1176
PPM1D	1.83008	2.69728	Lengthen	0.324443	4.39176	16.6887	0	21.3529
PPP1R12A	6.42655	6.98801	Lengthen	0.126166	42.1608	36.8907	21.3529	30.0882
PPP2CA	24.271	35.2688	Lengthen	0.0566692	3.5134	0	7.7647	4.85294
PPP6C	6.54407	7.66038	Lengthen	0.122759	10.5402	2.63505	2.91176	9.70587
PRRC2C	45.7795	54.1361	Lengthen	0.117187	4.39176	137.023	0	162.088
PSAP	338.982	562.025	Lengthen	0.0758236	3.5134	723.761	3.88235	1543.23
PTRF	61.4255	70.7628	Lengthen	0.392764	3.5134	5.27011	1.94117	15.5294
RABEP1	36.0614	34.5742	Lengthen	0.260364	21.9588	40.4041	25.2353	74.7352
RAC1	35.6505	47.0928	Lengthen	0.0923296	359.246	277.559	426.088	478.5
RANBP2	3.01587	3.24439	Lengthen	0.220809	64.998	6.14846	39.7941	12.6176
RAP1B	15.9776	16.7334	Lengthen	0.111736	30.7423	151.076	18.4412	171.794
RBM3	10.921	11.1665	Lengthen	0.124856	5.27011	117.699	1.94117	159.176
RBM39	26.1165	32.4809	Lengthen	0.0604524	4.39176	506.809	7.7647	566.823
RERE	6.70891	4.36171	Lengthen	0.344791	5.27011	21.0804	0	33.9706
RHOQ	10.008	9.20226	Lengthen	0.108082	192.359	7.02681	130.059	0.970587
RMND5A	7.58181	7.33834	Lengthen	0.172388	5.27011	14.0536	1.94117	19.4117
RNF11	8.79656	9.55256	Lengthen	0.157203	23.7155	9.66186	8.73529	10.6765
RPL8	797.178	689.665	Lengthen	0.0595027	9.66186	440.932	5.82352	737.646
RRAGA	70.956	37.838	Lengthen	0.417209	12.2969	9.66186	1.94117	12.6176
RRAS2	6.7375	5.58228	Lengthen	0.206205	3.5134	44.7959	1.94117	58.2352
RRM2	16.768	12.4846	Lengthen	0.12973	86.0784	55.3361	62.1176	69.8823
RSRC1	10.5236	13.5774	Lengthen	0.133898	45.6743	82.565	30.0882	98.0293
RYK	7.35095	6.52233	Lengthen	0.313703	13.1753	10.5402	4.85294	19.4117
SART3	24.0664	22.7882	Lengthen	0.226515	32.499	5.27011	21.3529	12.6176
SEC22B	33.7304	33.8521	Lengthen	0.101124	306.545	39.5258	166.941	28.147
SEC62	18.4755	15.2231	Lengthen	0.109094	35.134	255.6	25.2353	256.235
SEPP1	2.45483	3.82757	Lengthen	0.32474	7.90516	1.7567	6.79411	2.91176
SERBP1	16.9541	15.2355	Lengthen	0.235194	26.3505	14.932	14.5588	18.4412
SERINC3	12.4962	12.4341	Lengthen	0.171331	13.1753	46.5526	3.88235	61.147
SFPQ	15.4916	15.598	Lengthen	0.183341	44.7959	133.509	24.2647	196.059
SHMT2	39.6955	42.2758	Lengthen	0.198351	51.8227	1.7567	48.5294	8.73529
SLC11A2	12.0185	15.5156	Lengthen	0.359317	6.14846	18.4454	0.970587	43.6764
SLC25A46	1.5587	2.15646	Lengthen	0.228571	48.3093	1.7567	39.7941	8.73529
SLC30A5	8.80452	7.73239	Lengthen	0.199545	2.63505	19.3237	1.94117	26.2059
SLC35G2	27.1651	32.1216	Lengthen	0.38567	38.6474	0	18.4412	4.85294
SLC39A14	11.3881	12.2591	Lengthen	0.187153	109.794	0.878351	66.9705	5.82352
SLC44A1	1.8286	3.09985	Lengthen	0.23801	8.78351	23.7155	9.70587	63.0882
SNAP23	7.31755	5.28342	Lengthen	0.189847	7.90516	57.9712	2.91176	55.3235
SOCS5	3.3778	2.94901	Lengthen	0.359389	7.02681	8.78351	1.94117	22.3235
SPG20	4.50764	3.3225	Lengthen	0.146324	13.1753	0.878351	12.6176	4.85294
SPRYD7	3.65051	2.2063	Lengthen	0.335526	4.39176	5.27011	1.94117	9.70587
SRP19	71.0271	61.2538	Lengthen	0.337932	12.2969	2.63505	10.6765	12.6176
SRP54	17.7134	17.3463	Lengthen	0.237651	3.5134	0.878351	0.970587	4.85294
SRSF3	25.3201	28.65	Lengthen	0.150705	126.483	58.8495	130.059	159.176
SSBP3	5.52636	6.42618	Lengthen	0.129161	12.2969	53.5794	17.4706	94.147
ST13	16.3812	19.0095	Lengthen	0.151523	9.66186	29.8639	8.73529	54.3529
STARD4	9.05191	7.3558	Lengthen	0.220026	5.27011	1.7567	0.970587	4.85294
STAT1	33.8531	18.1899	Lengthen	0.191441	29.8639	2.63505	10.6765	2.91176
STAU1	11.0809	12.2422	Lengthen	0.433091	14.0536	14.932	1.94117	22.3235
SUB1	11.6071	12.8512	Lengthen	0.142383	1261.31	22.8371	917.205	52.4117
SUMO2	71.1713	82.8726	Lengthen	0.057415	46.5526	796.664	25.2353	781.323
SYNCRIP	11.5031	11.7709	Lengthen	0.111739	78.1732	31.6206	61.147	53.3823
TCP1	29.1236	43.6606	Lengthen	0.0856994	0.878351	18.4454	4.85294	33
TFPI	27.607	15.9822	Lengthen	0.337313	8.78351	43.0392	3.88235	41.7353
TIMM17A	32.9783	40.3538	Lengthen	0.0940612	44.7959	261.749	44.647	261.088
TMED10	17.0838	16.1316	Lengthen	0.0719937	372.421	111.551	323.206	134.912
TMEM245	8.85176	9.00039	Lengthen	0.144374	6.14846	73.7815	2.91176	67.9411
TMEM41B	48.0054	19.3024	Lengthen	0.296912	13.1753	40.4041	3.88235	49.5
TMEM50A	12.8001	11.0869	Lengthen	0.127262	144.928	2.63505	122.294	5.82352
TMX1	5.70137	5.66533	Lengthen	0.0822168	4.39176	274.046	1.94117	299.911
TOM1L1	4.2361	0	Lengthen	0.328322	10.5402	3.5134	1.94117	3.88235
TOMM20	28.3148	23.8052	Lengthen	0.231513	28.9856	32.499	18.4412	53.3823
TOR1B	25.4306	30.86	Lengthen	0.207496	10.5402	39.5258	2.91176	40.7647
TRA2B	15.6351	14.0612	Lengthen	0.085465	0.878351	201.142	4.85294	212.559
TRABD2A	79.1722	31.4056	Lengthen	0.361808	4.39176	0.878351	0	4.85294
TRIAP1	16.5808	13.3968	Lengthen	0.432883	4.39176	10.5402	0	26.2059
TRMT1L	3.0193	3.01409	Lengthen	0.448534	7.02681	4.39176	2.91176	16.5
TROVE2	4.79794	6.47147	Lengthen	0.167694	19.3237	62.3629	11.647	90.2646
TXNDC15	6.69589	6.97508	Lengthen	0.283902	7.02681	5.27011	5.82352	12.6176
UBA3	8.01906	6.10563	Lengthen	0.215881	7.90516	61.4846	1.94117	55.3235
UBE2B	12.2553	13.2844	Lengthen	0.12377	4.39176	19.3237	2.91176	28.147
UBQLN1	11.3887	11.1705	Lengthen	0.106016	101.01	3.5134	92.2058	6.79411
UGGT1	5.93117	6.77547	Lengthen	0.172315	2.63505	45.6743	1.94117	74.7352
UGT1A1	0	0	Lengthen	0.184983	6.14846	68.5114	2.91176	76.6764
VDAC2	126.994	106.102	Lengthen	0.0536557	671.939	4.39176	571.676	2.91176
VEZF1	2.60033	1.76307	Lengthen	0.206569	24.5938	18.4454	22.3235	36.8823
VEZT	2.91045	2.54307	Lengthen	0.256807	4.39176	0	2.91176	4.85294
VTA1	5.13759	5.07629	Lengthen	0.18964	43.0392	0.878351	63.0882	9.70587
WDR26	5.25185	5.44603	Lengthen	0.257691	19.3237	17.567	10.6765	28.147
WDR33	16.1825	15.8623	Lengthen	0.188151	34.2557	6.14846	14.5588	5.82352
YWHAZ	21.5898	28.039	Lengthen	0.146798	8.78351	140.536	7.7647	272.735
ZAK	6.67289	6.13405	Lengthen	0.164593	5.27011	48.3093	0.970587	62.1176
ZFAND5	9.1532	8.2966	Lengthen	0.122131	4.39176	0	1.94117	11.647
ZNF664	10.4695	11.7813	Lengthen	0.154344	18.4454	133.509	5.82352	158.206
ZNF706	5.18557	4.81929	Lengthen	0.208431	108.916	0	84.4411	6.79411
ZNRF2	2.85291	4.31878	Lengthen	0.299178	15.8103	13.1753	9.70587	30.0882
AARS	66.1382	93.7635	NOSIG	-0.0297861	86.0784	79.0516	164.029	132.97
AARS2	24.3957	29.8919	NOSIG	-0.0918973	4.39176	8.78351	5.82352	5.82352
ABCB10	2.2562	2.42605	NOSIG	-0.142502	0.878351	12.2969	3.88235	14.5588
ABCC1	27.6819	29.244	NOSIG	-0.0465055	14.0536	10.5402	11.647	1.94117
ABCD3	12.6086	12.5569	NOSIG	0.00571465	2.63505	3.5134	2.91176	1.94117
ABCE1	5.92705	3.90725	NOSIG	0.0345924	7.02681	10.5402	4.85294	9.70587
ABCG1	9.37557	7.38461	NOSIG	0.0970826	43.0392	3.5134	17.4706	2.91176
ABHD14A	385.651	427.148	NOSIG	0.129315	20.2021	2.63505	20.3823	5.82352
ABHD17B	3.86939	3.72406	NOSIG	-0.118291	0.878351	51.8227	3.88235	55.3235
ABHD2	5.87047	6.38638	NOSIG	0.0800641	2.63505	9.66186	2.91176	14.5588
ABHD5	3.59242	4.38659	NOSIG	-0.0824578	24.5938	4.39176	48.5294	4.85294
ABI1	3.19902	3.28447	NOSIG	0.105516	7.02681	5.27011	1.94117	5.82352
ABI2	2.88062	1.80546	NOSIG	0.108163	3.5134	10.5402	2.91176	7.7647
ABL2	2.99978	3.82737	NOSIG	0.178374	11.4186	6.14846	8.73529	6.79411
ABRACL	43.4881	40.8172	NOSIG	-0.0766658	8.78351	99.2537	15.5294	105.794
ACAA2	30.7485	31.9038	NOSIG	0.0540629	137.901	0.878351	191.206	3.88235
ACAD9	88.9154	96.6091	NOSIG	-0.056575	7.90516	28.9856	12.6176	35.9117
ACADM	7.91139	8.36051	NOSIG	-0.189092	6.14846	7.02681	6.79411	0.970587
ACAP2	2.30039	2.91134	NOSIG	-0.0335013	1.7567	40.4041	3.88235	59.2058
ACBD3	5.16366	5.31566	NOSIG	-0.011934	1.7567	49.1877	3.88235	52.4117
ACBD5	5.07757	4.49548	NOSIG	-0.00492077	9.66186	11.4186	11.647	17.4706
ACBD6	55.8638	42.9082	NOSIG	0.0267642	4.39176	209.926	1.94117	165
ACER3	2.55926	2.21647	NOSIG	0.0201284	5.27011	3.5134	3.88235	4.85294
ACLY	25.5636	33.6176	NOSIG	-0.0104238	2.63505	613.967	2.91176	463.941
ACO2	196.903	285.069	NOSIG	0.0613918	17.567	65.8763	22.3235	110.647
ACOX1	3.8369	6.10443	NOSIG	-0.0907227	9.66186	13.1753	19.4117	17.4706
ACP1	45.9664	42.286	NOSIG	-0.0505333	130.874	13.1753	186.353	15.5294
ACSL3	4.22934	3.77603	NOSIG	-0.0506298	46.5526	12.2969	49.5	11.647
ACSS2	36.3149	14.2106	NOSIG	0.0421117	54.4578	3.5134	8.73529	0.970587
ACTB	95.2737	93.3693	NOSIG	-0.00511944	13.1753	1999.13	20.3823	2686.59
ACTL6A	37.7256	31.3754	NOSIG	-0.0264012	9.66186	97.497	7.7647	65.0294
ACTN4	116.084	132.582	NOSIG	-0.0181926	7.90516	68.5114	6.79411	56.2941
ACTR1A	71.6788	81.7601	NOSIG	-0.0571799	1.7567	54.4578	6.79411	103.853
ACTR6	7.38911	8.94415	NOSIG	0.146414	35.134	50.9444	22.3235	60.1764
ACY1	407.925	443.403	NOSIG	0.0408888	1.7567	9.66186	2.91176	19.4117
ADAL	6.63682	11.6002	NOSIG	0.216287	6.14846	0.878351	7.7647	5.82352
ADAM10	4.12673	3.94513	NOSIG	0.0234425	9.66186	5.27011	9.70587	6.79411
ADAM9	5.63528	6.66361	NOSIG	0.021756	3.5134	1.7567	4.85294	2.91176
ADAR	26.5522	27.948	NOSIG	-0.0692284	20.2021	59.7279	25.2353	53.3823
ADI1	27.0126	27.2132	NOSIG	-0.0469432	1.7567	3.5134	2.91176	9.70587
ADK	13.1997	11.9541	NOSIG	-0.124616	8.78351	9.66186	10.6765	5.82352
ADNP2	2.85553	2.94235	NOSIG	-0.0505722	2.63505	14.0536	4.85294	18.4412
ADO	4.99241	5.18108	NOSIG	-0.057703	24.5938	27.2289	28.147	24.2647
ADORA2B	21.3067	22.209	NOSIG	0.0169907	30.7423	17.567	15.5294	9.70587
ADPGK	62.4399	62.1899	NOSIG	-0.0220645	81.6866	6.14846	82.4999	4.85294
AFAP1	15.6889	16.4378	NOSIG	-0.0684075	3.5134	65.8763	1.94117	54.3529
AFF4	2.73112	3.01853	NOSIG	0.334424	7.02681	4.39176	4.85294	11.647
AFG3L2	42.8917	35.9529	NOSIG	-0.00747018	5.27011	50.9444	2.91176	29.1176
AFTPH	6.20401	7.71542	NOSIG	-0.0409286	2.63505	22.8371	2.91176	18.4412
AGFG1	1.58305	1.15107	NOSIG	-0.182815	2.63505	6.14846	6.79411	4.85294
AGGF1	3.35839	4.56319	NOSIG	0.0552049	13.1753	7.90516	3.88235	4.85294
AGMAT	9.04374	10.3038	NOSIG	-0.100434	3.5134	5.27011	1.94117	1.94117
AGPAT1	264.386	159.459	NOSIG	-0.0667502	3.5134	31.6206	2.91176	16.5
AGPAT3	10.0503	13.38	NOSIG	0.0627967	8.78351	4.39176	11.647	6.79411
AGPS	1.5615	2.28888	NOSIG	0.171807	4.39176	2.63505	4.85294	7.7647
AGT	58.6743	31.7398	NOSIG	0.0899095	5.27011	21.9588	1.94117	14.5588
AHCTF1P1	2.15857	2.45163	NOSIG	0.0811056	6.14846	46.5526	2.91176	39.7941
AHCYL1	13.4489	13.8896	NOSIG	0.0461636	7.02681	40.4041	13.5882	71.8235
AHNAK	79.3325	23.8954	NOSIG	0.154662	5.27011	64.998	0.970587	85.4117
AHNAK2	9.84425	37.3461	NOSIG	-0.00478657	1.7567	179.184	5.82352	485.294
AHR	3.11621	3.11182	NOSIG	-0.0914602	7.90516	59.7279	5.82352	31.0588
AIDA	8.01654	10.3144	NOSIG	-0.0578638	11.4186	9.66186	21.3529	14.5588
AIFM2	28.8229	31.8167	NOSIG	0.163523	3.5134	6.14846	0.970587	10.6765
AIG1	24.7443	29.9341	NOSIG	-0.0208397	3.5134	2.63505	3.88235	2.91176
AJUBA	77.8604	10.4772	NOSIG	0.117238	4.39176	5.27011	8.73529	11.647
AK3	3.42216	3.3999	NOSIG	0.00182867	8.78351	3.5134	4.85294	1.94117
AK4	7.28941	6.91091	NOSIG	-0.13738	16.6887	17.567	30.0882	12.6176
AKAP10	7.91852	6.52952	NOSIG	0.0577952	45.6743	4.39176	26.2059	0
AKAP13	7.83122	12.1346	NOSIG	0.0280153	3.5134	1.7567	3.88235	2.91176
AKAP17A	40.2741	52.4669	NOSIG	0.0593767	47.431	42.1608	29.1176	33
AKIRIN1	19.335	18.6922	NOSIG	0.0402539	6.14846	113.307	2.91176	80.5587
AKR1B1	357.464	365.444	NOSIG	0.0074783	3.5134	2.63505	10.6765	5.82352
AKR1C2	13.4413	14.301	NOSIG	-0.0214049	384.718	8.78351	488.205	5.82352
AKT2	5.26381	5.45271	NOSIG	-0.27372	14.0536	5.27011	15.5294	0.970587
ALDH18A1	19.561	15.7947	NOSIG	-0.00881134	2.63505	41.2825	3.88235	51.4411
ALG1	3.92469	5.44186	NOSIG	-0.00193329	19.3237	4.39176	25.2353	2.91176
ALG2	9.40173	12.331	NOSIG	0.131652	7.02681	2.63505	7.7647	7.7647
ALG3	347.848	329.226	NOSIG	0.101147	62.3629	0.878351	98.0293	5.82352
ALKBH5	2.63104	3.61627	NOSIG	0.0723647	10.5402	37.7691	6.79411	34.9411
AMD1	11.4067	11.9929	NOSIG	0.0361446	4.39176	41.2825	2.91176	43.6764
AMFR	15.4592	9.43756	NOSIG	-0.0646306	1.7567	40.4041	2.91176	34.9411
AMIGO2	15.2246	14.6983	NOSIG	-0.0208574	3.5134	223.98	2.91176	174.706
AMOTL2	6.08208	8.90995	NOSIG	-0.0107815	0	3.5134	4.85294	4.85294
ANAPC13	45.5915	37.3713	NOSIG	-0.0660801	3.5134	49.1877	3.88235	31.0588
ANAPC16	22.5552	22.1288	NOSIG	0.019223	13.1753	7.02681	15.5294	9.70587
ANAPC7	25.5227	27.0159	NOSIG	0.0986928	9.66186	12.2969	9.70587	18.4412
ANGEL2	0.948839	1.04169	NOSIG	-0.0885563	3.5134	6.14846	4.85294	1.94117
ANK3	1.65624	1.23607	NOSIG	0.2	2.63505	12.2969	1.94117	28.147
ANKH	4.3283	3.61142	NOSIG	0.0534756	87.8351	2.63505	66.9705	3.88235
ANKIB1	4.48224	5.26029	NOSIG	0.0345857	4.39176	3.5134	1.94117	0.970587
ANKLE2	16.8157	15.2574	NOSIG	-0.0880664	11.4186	143.171	17.4706	108.706
ANKRD10	85.1831	59.2673	NOSIG	0.14454	7.02681	85.2	0.970587	81.5293
ANKRD13C	2.10936	1.65887	NOSIG	0.0706821	2.63505	4.39176	3.88235	0.970587
ANKRD17	10.7071	13.0786	NOSIG	0.0584287	1.7567	5.27011	3.88235	13.5882
ANKRD28	1.92172	1.57616	NOSIG	-0.303433	15.8103	7.02681	16.5	0.970587
ANKRD32	4.3243	4.20268	NOSIG	0.153094	3.5134	7.02681	2.91176	10.6765
ANKRD40	5.93103	8.36023	NOSIG	0.0745843	4.39176	90.4702	0	90.2646
ANKRD42	3.32563	3.41712	NOSIG	0.1249	3.5134	18.4454	1.94117	19.4117
ANLN	13.1374	14.7105	NOSIG	0.00212161	5.27011	264.384	0.970587	175.676
ANP32A	38.9983	37.9155	NOSIG	-0.0490374	0.878351	31.6206	4.85294	30.0882
ANP32E	11.4895	11.8745	NOSIG	0.0514764	41.2825	28.9856	28.147	17.4706
ANTXR1	32.422	25.6629	NOSIG	0.0665531	4.39176	152.833	0.970587	126.176
ANXA1	141.173	127.793	NOSIG	-0.0343998	4.39176	968.821	10.6765	1094.82
ANXA11	115.918	105.271	NOSIG	-0.129253	21.9588	4.39176	52.4117	3.88235
ANXA2	343.039	361.772	NOSIG	-0.00525456	30.7423	7.90516	47.5588	12.6176
ANXA4	16.0967	12.1493	NOSIG	-0.0340647	6.14846	4.39176	16.5	3.88235
ANXA5	129.957	116.728	NOSIG	0.0208986	11.4186	348.705	8.73529	326.117
ANXA8	25.9433	15.6519	NOSIG	0.00544594	15.8103	17.567	20.3823	23.2941
AP1S3	2.07447	2.2586	NOSIG	-0.335714	8.78351	10.5402	10.6765	2.91176
AP2A2	53.4569	43.4931	NOSIG	0.101015	14.932	6.14846	12.6176	7.7647
AP2B1	11.5855	15.5685	NOSIG	0.0412657	22.8371	1.7567	33	3.88235
AP3D1	399.897	288.452	NOSIG	-0.0422518	19.3237	157.225	24.2647	153.353
AP3M1	13.7255	13.659	NOSIG	-0.060403	7.02681	11.4186	5.82352	6.79411
AP4S1	2.44944	2.93855	NOSIG	0.308607	5.27011	5.27011	3.88235	15.5294
AP5Z1	42.9365	56.7498	NOSIG	-0.0696382	2.63505	6.14846	6.79411	8.73529
APC	3.798	2.88613	NOSIG	-0.215859	10.5402	5.27011	14.5588	1.94117
APIP	16.5027	18.3343	NOSIG	0.260248	19.3237	1.7567	6.79411	2.91176
NA	NA	NA	NOSIG	0.0171246	28.1072	8.78351	21.3529	3.88235
APLP1	288.846	230.631	NOSIG	-0.0247231	1.7567	58.8495	2.91176	67.9411
APLP2	43.5051	54.8166	NOSIG	0.0655464	0.878351	223.101	4.85294	398.911
APOPT1	34.5508	18.2432	NOSIG	0.0513176	18.4454	2.63505	16.5	5.82352
APP	23.923	24.224	NOSIG	-0.0541977	1.7567	129.118	2.91176	102.882
ARCN1	10.9845	9.65158	NOSIG	-0.0147111	35.134	3.5134	29.1176	2.91176
ARF1	55.9279	56.7112	NOSIG	0.0562874	36.0124	115.942	26.2059	110.647
ARF3	63.7935	70.3154	NOSIG	-0.0995614	2.63505	61.4846	5.82352	55.3235
ARF4	32.8407	24.2272	NOSIG	-0.0154726	0	18.4454	4.85294	21.3529
ARF6	4.10738	3.87228	NOSIG	-0.0493237	115.064	36.8907	133.941	33.9706
ARFGAP3	12.2864	9.15161	NOSIG	0.0700711	5.27011	117.699	1.94117	110.647
ARFGEF2	2.39154	2.10636	NOSIG	0.112117	7.02681	28.1072	1.94117	15.5294
ARHGAP11A	5.43317	5.61653	NOSIG	-0.0988796	4.39176	2.63505	5.82352	1.94117
ARHGAP35	7.75577	6.89256	NOSIG	-0.109038	1.7567	4.39176	4.85294	7.7647
ARHGAP5	2.28539	2.68001	NOSIG	0.113709	4.39176	9.66186	0.970587	5.82352
ARHGEF12	2.4885	1.69498	NOSIG	0.0957748	3.5134	43.0392	0.970587	27.1764
ARHGEF33	4.23897	4.16119	NOSIG	0.109438	10.5402	14.0536	7.7647	15.5294
ARID1A	9.70016	10.0738	NOSIG	0.0768177	7.02681	57.9712	3.88235	59.2058
ARL1	5.84765	5.34409	NOSIG	0.0611586	58.8495	21.9588	40.7647	21.3529
ARL3	2.25351	2.33771	NOSIG	-0.0281891	15.8103	41.2825	23.2941	52.4117
ARL4A	5.59176	10.8341	NOSIG	-0.0763566	21.0804	7.02681	41.7353	9.70587
ARL5A	4.57667	4.32585	NOSIG	0.105148	76.4165	23.7155	82.4999	40.7647
ARL6IP1	30.1749	40.9512	NOSIG	0.0705058	7.90516	120.334	3.88235	139.765
ARMC1	5.85646	5.16221	NOSIG	-0.170941	12.2969	18.4454	20.3823	14.5588
ARMC10	12.5301	10.5245	NOSIG	0.18082	7.90516	3.5134	6.79411	8.73529
ARMCX3	6.09354	9.97542	NOSIG	0.0819077	10.5402	9.66186	6.79411	10.6765
ARPC2	119.179	103.94	NOSIG	-0.0355358	3.5134	283.707	4.85294	241.676
ARPC3	242.056	200.108	NOSIG	-0.0350546	417.217	3.5134	381.441	0.970587
ARPC4	144.181	152.867	NOSIG	-0.0161323	3.5134	182.697	4.85294	185.382
ARPC5	26.4557	25.3445	NOSIG	-0.0550056	5.27011	209.926	0.970587	154.323
ARPC5L	48.5833	37.8864	NOSIG	-0.0902628	43.0392	17.567	39.7941	10.6765
ARPP19	5.3852	6.03795	NOSIG	-0.0589254	172.157	21.0804	235.853	19.4117
ARRDC3	1.73779	2.46791	NOSIG	-0.128789	1.7567	7.02681	7.7647	9.70587
ASAH1	25.8582	27.2856	NOSIG	0.00314294	7.90516	231.006	5.82352	178.588
ASAP1	3.51844	2.77182	NOSIG	0.0977534	6.14846	52.7011	2.91176	57.2647
ASB8	24.1558	26.2245	NOSIG	0.00365202	4.39176	47.431	4.85294	39.7941
ASF1A	5.24017	4.73749	NOSIG	-0.159466	27.2289	3.5134	25.2353	0.970587
ASH1L	3.60836	2.92421	NOSIG	-0.0152752	2.63505	49.1877	1.94117	33
ASNA1	181.709	200.017	NOSIG	-0.00338995	40.4041	1.7567	62.1176	2.91176
ASPH	17.9818	17.1423	NOSIG	-0.0232732	0	22.8371	5.82352	12.6176
ASPM	3.56649	2.7488	NOSIG	-0.113085	26.3505	25.4722	28.147	17.4706
ASS1	259.724	123.922	NOSIG	0.0341197	14.932	9.66186	9.70587	7.7647
ASUN	30.1953	24.8494	NOSIG	0.119416	7.90516	0.878351	3.88235	3.88235
ASXL1	19.5889	28.3167	NOSIG	-0.00215238	3.5134	4.39176	3.88235	3.88235
ATAD1	8.10296	6.91848	NOSIG	-0.0532079	7.02681	60.6062	11.647	62.1176
ATF6	8.02713	8.72915	NOSIG	-0.0158063	120.334	2.63505	82.4999	1.94117
ATG13	23.2217	28.2867	NOSIG	-0.146659	9.66186	10.5402	11.647	8.73529
ATMIN	4.68474	4.97663	NOSIG	-0.0860663	13.1753	2.63505	13.5882	1.94117
ATP1B1	37.7845	52.5644	NOSIG	-0.0061705	103.645	765.922	159.176	1152.09
ATP2A2	15.9939	15.476	NOSIG	0.04275	6.14846	366.272	1.94117	368.823
ATP2C1	19.8047	19.6335	NOSIG	0.00809486	4.39176	5.27011	4.85294	5.82352
ATP5B	266.729	303.218	NOSIG	-0.0250486	50.9444	916.12	75.7058	1099.68
ATP6V0A2	2.39524	2.83954	NOSIG	0.22847	7.02681	3.5134	6.79411	14.5588
ATP6V0E1	208.528	159.519	NOSIG	-0.0580234	1.7567	5.27011	2.91176	2.91176
ATP6V1A	4.22108	6.30718	NOSIG	-0.0897731	1.7567	16.6887	2.91176	14.5588
ATP6V1C1	5.31275	4.81829	NOSIG	-0.0196024	3.5134	2.63505	2.91176	4.85294
ATP6V1D	23.8887	20.8861	NOSIG	-0.128985	7.02681	15.8103	8.73529	11.647
ATP6V1E1	115.978	88.404	NOSIG	0.131942	12.2969	71.1464	3.88235	57.2647
ATP6V1G1	31.2445	36.0254	NOSIG	0.0114895	4.39176	19.3237	0.970587	12.6176
ATP8B2	19.7861	10.2647	NOSIG	0.0530522	5.27011	24.5938	3.88235	27.1764
ATPAF1	35.3431	42.8693	NOSIG	0.0473242	45.6743	2.63505	53.3823	4.85294
AUH	18.6578	12.7734	NOSIG	0.164241	10.5402	15.8103	4.85294	14.5588
AUNIP	27.1008	18.2682	NOSIG	0.0244972	2.63505	47.431	1.94117	38.8235
AZI2	27.3741	23.1782	NOSIG	0.0280024	6.14846	27.2289	1.94117	23.2941
AZIN1	6.50892	5.77975	NOSIG	0.102325	5.27011	0.878351	4.85294	5.82352
B3GALNT2	6.57779	6.43552	NOSIG	0.0227523	4.39176	28.9856	3.88235	20.3823
B3GALT6	103.298	87.4336	NOSIG	0.181989	3.5134	7.02681	2.91176	15.5294
B4GALT1	15.1731	14.0791	NOSIG	0.0808736	6.14846	35.134	3.88235	36.8823
BAG2	39.6643	36.0221	NOSIG	-0.00699901	216.953	31.6206	191.206	27.1764
BAG5	6.05743	6.39969	NOSIG	-0.0896857	9.66186	9.66186	25.2353	11.647
BAIAP2L1	7.90747	5.82448	NOSIG	0.227185	15.8103	4.39176	18.4412	12.6176
BANF1	266.026	265.554	NOSIG	0.145255	57.0928	7.02681	54.3529	14.5588
BBS10	3.79928	3.54219	NOSIG	-0.0492497	2.63505	5.27011	1.94117	4.85294
BBS4	12.1346	20.769	NOSIG	-0.181647	4.39176	23.7155	6.79411	17.4706
BCAR3	26.4563	31.9733	NOSIG	-0.158558	64.1196	5.27011	33.9706	0
BCAS2	36.8316	31.6683	NOSIG	-0.0213056	38.6474	101.01	41.7353	98.9999
BCCIP	36.0215	27.6839	NOSIG	-0.166579	3.5134	4.39176	1.94117	0
BCL10	2.06254	1.807	NOSIG	-0.157791	3.5134	4.39176	4.85294	1.94117
BCL6	2.48651	2.84235	NOSIG	-0.0554927	2.63505	33.3773	5.82352	44.647
BCR	28.9978	26.843	NOSIG	-0.0256046	8.78351	2.63505	17.4706	4.85294
BFAR	22.8595	19.9093	NOSIG	-0.0608961	2.63505	53.5794	2.91176	46.5882
BID	12.5655	12.8032	NOSIG	0.0108868	91.3485	21.0804	81.5293	20.3823
BIN1	95.4185	89.3999	NOSIG	0.00834166	11.4186	14.932	17.4706	24.2647
BIRC6	3.07868	2.88714	NOSIG	-0.102575	11.4186	5.27011	16.5	3.88235
BLMH	9.82062	9.32163	NOSIG	0.116686	11.4186	21.9588	7.7647	27.1764
BLOC1S2	11.9074	7.85965	NOSIG	-0.017543	19.3237	2.63505	20.3823	1.94117
BLOC1S4	31.6323	23.7347	NOSIG	0.0373176	41.2825	2.63505	31.0588	2.91176
BLOC1S6	3.9085	4.34678	NOSIG	-0.11709	4.39176	129.996	10.6765	120.353
BLZF1	3.61346	4.50485	NOSIG	-0.22583	2.63505	31.6206	3.88235	20.3823
BMP1	130.734	152.86	NOSIG	-0.0549723	9.66186	21.0804	11.647	20.3823
BMP6	6.01529	1.70943	NOSIG	0.0344419	3.5134	11.4186	1.94117	7.7647
BNIP2	7.71984	11.0301	NOSIG	0.0938235	4.39176	151.955	0.970587	237.794
BNIP3	18.7487	18.3063	NOSIG	0.0794077	8.78351	102.767	4.85294	112.588
BPHL	78.9459	89.5054	NOSIG	-0.0142772	14.0536	1.7567	16.5	2.91176
BPTF	6.23829	8.14349	NOSIG	0.0142632	40.4041	36.0124	39.7941	33.9706
BRD4	80.3585	89.1789	NOSIG	0.016084	16.6887	11.4186	23.2941	15.5294
BRD7	37.708	40.086	NOSIG	0.0553999	53.5794	33.3773	46.5882	35.9117
BRIX1	67.8946	61.1878	NOSIG	-0.0315268	112.429	2.63505	115.5	1.94117
BRK1	45.6747	46.9057	NOSIG	0.0449907	28.1072	6.14846	36.8823	9.70587
BRMS1L	3.56335	4.40076	NOSIG	0.0542885	3.5134	24.5938	3.88235	34.9411
BRWD1	5.39396	3.47971	NOSIG	0.122555	15.8103	3.5134	4.85294	0.970587
BTAF1	1.76597	0.7384	NOSIG	-0.0857493	29.8639	4.39176	14.5588	0.970587
BTBD3	5.01896	5.26656	NOSIG	-0.18034	19.3237	33.3773	16.5	12.6176
BTG1	6.86759	5.93715	NOSIG	0.0171	3.5134	71.1464	2.91176	66.9705
BUB1	15.8372	12.0083	NOSIG	0.0657574	28.1072	6.14846	23.2941	7.7647
BZW1	11.4419	11.2425	NOSIG	0.0418702	28.1072	5.27011	11.647	0.970587
C11orf57	20.9224	19.3049	NOSIG	0.071936	3.5134	1.7567	1.94117	2.91176
C11orf73	28.6565	45.8067	NOSIG	0.0652588	12.2969	39.5258	5.82352	28.147
NA	NA	NA	NOSIG	0.0306683	3.5134	121.212	3.88235	124.235
C12orf43	41.8595	36.7838	NOSIG	-0.122004	5.27011	56.2145	11.647	63.0882
NA	NA	NA	NOSIG	-0.0472456	5.27011	11.4186	4.85294	8.73529
C12orf73	10.177	15.348	NOSIG	-0.0552158	39.5258	8.78351	41.7353	6.79411
C12orf75	16.013	15.8998	NOSIG	-0.0367359	72.0248	42.1608	71.8235	35.9117
C14orf119	13.7963	17.6292	NOSIG	-0.130767	12.2969	79.0516	20.3823	65.9999
C14orf2	492.078	357.912	NOSIG	0.000515699	610.454	76.4165	599.823	74.7352
C16orf45	75.8739	49.4876	NOSIG	-0.0564444	4.39176	330.26	0.970587	99.9705
C16orf72	7.86305	8.16162	NOSIG	0.147615	8.78351	8.78351	1.94117	3.88235
C17orf80	10.1337	10.8934	NOSIG	0.0159577	7.90516	8.78351	9.70587	11.647
C1orf123	177.686	117.44	NOSIG	0.0378956	16.6887	8.78351	15.5294	9.70587
C1orf198	11.541	7.86052	NOSIG	0.0568437	17.567	21.9588	10.6765	20.3823
C1orf27	7.61621	7.98432	NOSIG	-0.0382986	1.7567	83.4433	2.91176	78.6176
C1orf52	4.21215	4.15388	NOSIG	0.0592018	10.5402	14.0536	3.88235	6.79411
C1orf53	424.908	325.545	NOSIG	0.084578	43.0392	1.7567	32.0294	2.91176
C1QBP	106.079	87.1446	NOSIG	-0.0574994	7.90516	47.431	8.73529	36.8823
C1R	32.2417	46.1098	NOSIG	0.0082144	6.14846	12.2969	12.6176	27.1764
C22orf39	20.0322	21.983	NOSIG	-0.183384	7.02681	9.66186	11.647	0.970587
C2CD5	1.91874	2.27882	NOSIG	0.0586673	5.27011	19.3237	5.82352	31.0588
C3orf17	2.27735	2.91324	NOSIG	-0.13357	10.5402	4.39176	16.5	2.91176
NA	NA	NA	NOSIG	-0.0418243	18.4454	2.63505	31.0588	3.88235
C4orf27	13.5271	13.6603	NOSIG	0.0735215	2.63505	17.567	1.94117	19.4117
C4orf3	5.22329	3.22644	NOSIG	0.0750036	6.14846	13.1753	0.970587	8.73529
C5orf22	6.55311	6.23143	NOSIG	0.146784	16.6887	4.39176	19.4117	8.73529
C5orf24	6.27677	4.25044	NOSIG	-0.133973	1.7567	84.3217	2.91176	67.9411
C5orf30	2.70698	1.40404	NOSIG	0.141696	14.932	10.5402	5.82352	7.7647
C5orf45	0	0	NOSIG	0.112309	4.39176	7.02681	2.91176	6.79411
C6orf120	6.86813	4.73216	NOSIG	-0.0893795	5.27011	17.567	1.94117	8.73529
C6orf62	12.7845	11.8349	NOSIG	-0.0422735	29.8639	4.39176	31.0588	3.88235
NA	NA	NA	NOSIG	-0.0608953	2.63505	7.90516	3.88235	12.6176
C7orf73	8.49272	6.88553	NOSIG	0.101406	21.0804	1.7567	8.73529	3.88235
C8orf4	7.88899	5.00662	NOSIG	0.103067	3.5134	6.14846	1.94117	7.7647
C9orf40	5.20196	4.8096	NOSIG	0.143706	8.78351	7.90516	3.88235	7.7647
C9orf64	14.216	11.4067	NOSIG	-0.184208	0.878351	29.8639	3.88235	26.2059
C9orf89	231.242	329.69	NOSIG	0.232476	28.1072	1.7567	17.4706	4.85294
C9orf91	10.5935	8.54921	NOSIG	-0.0758583	13.1753	4.39176	19.4117	3.88235
CACYBP	14.3804	16.3097	NOSIG	0.00736059	312.693	116.821	264	101.912
CADM1	2.4485	1.98878	NOSIG	0	3.5134	18.4454	1.94117	8.73529
CALCOCO2	9.60008	11.2949	NOSIG	-0.215829	5.27011	11.4186	6.79411	4.85294
CALD1	31.568	29.7265	NOSIG	0.0179888	0.878351	312.693	3.88235	337.764
CALM1	22.5745	24.3457	NOSIG	0.0575701	243.303	12.2969	286.323	26.2059
CALM2	91.1152	75.2427	NOSIG	-0.0301112	2.63505	14.932	2.91176	7.7647
CALM3	89.8122	85.6961	NOSIG	0.0340338	18.4454	36.0124	19.4117	43.6764
CAMK2G	12.2791	7.61981	NOSIG	-0.0158464	103.645	2.63505	85.4117	1.94117
CAMTA1	232.764	204.074	NOSIG	-0.08659	2.63505	12.2969	1.94117	3.88235
CAND1	4.62947	6.19634	NOSIG	0.0310698	28.1072	14.0536	38.8235	19.4117
CANX	30.3707	32.0266	NOSIG	0.0173766	5.27011	28.9856	3.88235	10.6765
CAP1	47.8419	67.4796	NOSIG	0.0465727	28.9856	314.45	22.3235	341.647
CAP2	8.25891	8.82021	NOSIG	-0.0919169	3.5134	36.8907	1.94117	16.5
CAPN7	2.44241	2.55748	NOSIG	0.0805823	2.63505	25.4722	1.94117	30.0882
CAPRIN1	5.95765	8.34384	NOSIG	-0.0576782	13.1753	0.878351	31.0588	3.88235
CAPZA1	11.6512	15.2309	NOSIG	-0.0433919	0.878351	86.0784	3.88235	118.412
CAPZA2	6.57552	8.84696	NOSIG	-0.00493647	76.4165	5.27011	96.0881	5.82352
CARM1	179.18	192.33	NOSIG	-0.081898	28.1072	7.02681	25.2353	3.88235
CAT	21.3231	25.0063	NOSIG	-0.0193042	1.7567	309.18	2.91176	299.911
CAV1	8.60341	8.52256	NOSIG	-0.0421019	7.02681	51.8227	4.85294	45.6176
CBLL1	1.76382	1.13541	NOSIG	0.0325205	13.1753	5.27011	8.73529	3.88235
CBWD1	6.26255	5.42358	NOSIG	-0.15693	12.2969	4.39176	12.6176	0.970587
CBWD2	9.23849	5.49347	NOSIG	0.0192087	10.5402	13.1753	4.85294	5.82352
CBWD3	7.49309	5.72875	NOSIG	-0.0322753	10.5402	2.63505	16.5	1.94117
CBWD6	5.13975	2.80624	NOSIG	-0.0877627	7.02681	3.5134	8.73529	2.91176
CBX1	34.7985	38.5487	NOSIG	0.106928	9.66186	24.5938	6.79411	29.1176
CBX4	118.246	152.131	NOSIG	-0.00288835	5.27011	158.982	3.88235	123.265
CBX5	2.27902	2.21867	NOSIG	-0.0111684	3.5134	3.5134	9.70587	9.70587
CCDC112	14.0349	14.483	NOSIG	0.0280056	18.4454	8.78351	16.5	8.73529
CCDC127	67.9174	55.6114	NOSIG	-0.157145	27.2289	15.8103	21.3529	5.82352
CCDC130	491.345	533.033	NOSIG	-0.174178	8.78351	28.1072	8.73529	12.6176
CCDC137	213.296	158.898	NOSIG	0.0789649	8.78351	47.431	4.85294	41.7353
NA	NA	NA	NOSIG	-0.0217941	14.0536	13.1753	20.3823	17.4706
CCDC34	37.4988	34.9249	NOSIG	-0.0146321	43.9176	7.02681	22.3235	2.91176
CCDC47	12.7868	11.8158	NOSIG	0.0126475	39.5258	34.2557	25.2353	17.4706
CCDC50	2.91626	3.06645	NOSIG	0.0519932	7.90516	4.39176	3.88235	0.970587
CCDC82	9.63323	11.4025	NOSIG	0.110458	4.39176	72.9031	1.94117	77.647
CCDC85C	34.6748	48.7949	NOSIG	-0.132148	5.27011	3.5134	5.82352	0.970587
CCDC88C	9.30214	8.03729	NOSIG	0.0882243	2.63505	20.2021	1.94117	24.2647
CCDC90B	4.56873	4.0453	NOSIG	-0.128559	2.63505	5.27011	1.94117	0
CCL5	13.7863	6.02331	NOSIG	0.0909811	4.39176	76.4165	0	18.4412
CCND1	7.35945	6.38032	NOSIG	0.12019	3.5134	17.567	1.94117	42.7058
CCNI	130.241	135.344	NOSIG	0.0830222	27.2289	4.39176	33.9706	5.82352
CCNL1	8.28608	6.58462	NOSIG	0.180583	15.8103	1.7567	5.82352	2.91176
CCNL2	20.8035	25.8708	NOSIG	-0.253086	1.7567	13.1753	5.82352	10.6765
CCNY	4.28418	3.25317	NOSIG	0.0126402	2.63505	11.4186	6.79411	16.5
CCNYL1	1.95571	2.81451	NOSIG	0.168445	10.5402	0.878351	14.5588	3.88235
CCSAP	1.94569	2.19133	NOSIG	0.168445	3.5134	14.932	0.970587	10.6765
CCSER2	5.36119	4.14184	NOSIG	-0.254514	21.9588	4.39176	15.5294	0
CCT5	57.5709	70.3813	NOSIG	0.0342734	1370.23	1.7567	1440.35	9.70587
CCZ1	17.8083	21.5539	NOSIG	-0.152057	2.63505	3.5134	5.82352	0.970587
CD164	13.6395	13.1605	NOSIG	0.0250298	10.5402	2.63505	15.5294	4.85294
CD2AP	3.00546	2.99601	NOSIG	-0.203088	5.27011	3.5134	10.6765	0.970587
CD2BP2	78.584	78.1466	NOSIG	-0.0877978	9.66186	4.39176	19.4117	4.85294
CD59	28.7603	26.5533	NOSIG	0.0307695	198.507	41.2825	230.029	58.2352
CD68	53.9361	58.5612	NOSIG	-0.153816	1.7567	26.3505	4.85294	24.2647
CD81	117.489	150.63	NOSIG	0.122288	32.499	1.7567	38.8235	5.82352
NA	NA	NA	NOSIG	-0.0884328	96.6186	3.5134	88.3234	0.970587
CDC123	34.0957	19.94	NOSIG	0.243767	7.90516	16.6887	0.970587	13.5882
CDC23	11.3452	5.67571	NOSIG	0.0874527	10.5402	14.0536	5.82352	16.5
CDC27	4.93267	4.63282	NOSIG	0.0752918	31.6206	6.14846	24.2647	8.73529
CDC37L1	1.38783	1.60016	NOSIG	-0.249101	12.2969	4.39176	13.5882	0.970587
CDC42BPA	2.50254	2.72705	NOSIG	-0.132525	4.39176	21.9588	5.82352	17.4706
CDC42EP3	2.31333	4.77652	NOSIG	0.138927	0	4.39176	4.85294	21.3529
CDC73	3.548	3.24523	NOSIG	-0.000232778	10.5402	8.78351	6.79411	10.6765
CDCA5	46.7922	85.836	NOSIG	0.237099	9.66186	25.4722	2.91176	28.147
CDCA8	63.2451	87.1893	NOSIG	0.149071	3.5134	14.0536	1.94117	16.5
CDCP1	24.3715	7.91271	NOSIG	0.0623867	14.0536	2.63505	17.4706	4.85294
CDH13	15.0046	18.7277	NOSIG	0.0247465	14.0536	5.27011	20.3823	7.7647
CDH2	6.14847	8.20979	NOSIG	-0.147709	20.2021	24.5938	25.2353	17.4706
CDK12	4.32383	4.17489	NOSIG	-0.0781429	2.63505	7.90516	2.91176	6.79411
CDK13	4.0039	4.65928	NOSIG	0.180144	14.932	5.27011	14.5588	10.6765
CDK4	31.051	40.4181	NOSIG	0.129483	20.2021	0.878351	28.147	3.88235
CDKAL1	2.0752	3.85604	NOSIG	-0.123263	0.878351	16.6887	3.88235	26.2059
CDKN1A	17.1376	22.3112	NOSIG	0.302614	9.66186	0	16.5	4.85294
CDS2	4.18656	5.3918	NOSIG	0.169783	21.0804	3.5134	17.4706	8.73529
CDT1	36.5111	32.2605	NOSIG	-0.20996	10.5402	17.567	12.6176	8.73529
CEBPB	175.822	163.807	NOSIG	0.0168702	14.0536	57.0928	8.73529	39.7941
CEBPD	154.292	185.586	NOSIG	0.0860615	3.5134	183.575	0.970587	242.647
CEBPG	2.96579	2.28649	NOSIG	-0.0263258	39.5258	6.14846	46.5882	5.82352
CENPE	3.04836	3.44964	NOSIG	0.107657	2.63505	13.1753	1.94117	15.5294
CENPF	7.07782	7.91673	NOSIG	0.0633718	36.0124	4.39176	65.0294	10.6765
CENPN	25.1673	26.6111	NOSIG	0.0171339	2.63505	38.6474	5.82352	46.5882
CENPP	13.6744	18.2311	NOSIG	0.320132	10.5402	0	17.4706	5.82352
CENPQ	7.3127	8.52487	NOSIG	-0.164036	5.27011	21.0804	11.647	25.2353
CEP55	13.6901	15.3031	NOSIG	-0.160782	2.63505	7.90516	4.85294	3.88235
CEP57	6.06847	5.51308	NOSIG	0.0412029	13.1753	2.63505	13.5882	1.94117
CEP78	7.75037	8.22249	NOSIG	0.242935	14.0536	6.14846	10.6765	12.6176
CEPT1	5.10035	10.9441	NOSIG	-0.158207	3.5134	21.0804	14.5588	33.9706
CERK	14.7951	16.9302	NOSIG	0.102344	4.39176	44.7959	0.970587	31.0588
CERS2	76.1296	32.1046	NOSIG	0.105131	3.5134	12.2969	0.970587	7.7647
CES2	18.7861	25.4311	NOSIG	-0.235476	5.27011	14.0536	8.73529	8.73529
CETN3	7.15227	3.3868	NOSIG	-0.151598	21.9588	44.7959	16.5	17.4706
CFL2	8.95125	9.87149	NOSIG	-0.0709696	0	4.39176	6.79411	15.5294
CGGBP1	4.07384	4.30689	NOSIG	0.172309	5.27011	2.63505	0.970587	1.94117
CHAC2	7.56858	7.73727	NOSIG	-0.0603666	8.78351	42.1608	6.79411	24.2647
CHAF1A	104.387	92.1808	NOSIG	-0.133631	6.14846	17.567	5.82352	9.70587
CHAMP1	5.00557	4.51947	NOSIG	0.17873	3.5134	22.8371	0.970587	23.2941
CHD7	8.32478	7.88909	NOSIG	0.113201	20.2021	10.5402	8.73529	7.7647
CHD8	17.1414	14.3367	NOSIG	0.0406681	2.63505	36.0124	2.91176	49.5
CHD9	1.65717	1.71256	NOSIG	-0.0524108	3.5134	33.3773	6.79411	41.7353
CHEK1	14.0974	12.5245	NOSIG	-0.0775078	8.78351	11.4186	6.79411	9.70587
CHID1	134.951	123.125	NOSIG	0.0111214	18.4454	3.5134	17.4706	3.88235
CHMP1B	6.19585	6.37528	NOSIG	0.045152	32.499	23.7155	31.0588	29.1176
CHMP3	11.3147	14.2236	NOSIG	0.0808936	4.39176	15.8103	1.94117	16.5
CHMP4A	59.2063	63.7378	NOSIG	0.123278	5.27011	24.5938	1.94117	22.3235
CHORDC1	4.37071	3.32625	NOSIG	0.104533	13.1753	16.6887	4.85294	11.647
CHPT1	6.04866	4.33268	NOSIG	-0.140984	7.02681	10.5402	8.73529	7.7647
CHRAC1	5.64157	5.74894	NOSIG	0.0500668	7.02681	10.5402	1.94117	6.79411
CHRD	133.651	143.587	NOSIG	0.0195965	5.27011	0.878351	26.2059	5.82352
CHRNA5	5.74584	6.8231	NOSIG	0.019745	23.7155	10.5402	13.5882	6.79411
CHSY1	6.01494	4.66355	NOSIG	0.04787	7.02681	15.8103	4.85294	13.5882
CIAO1	21.5089	19.476	NOSIG	-0.112188	79.9299	20.2021	110.647	9.70587
CIAPIN1	102.767	92.1461	NOSIG	-0.0937426	77.2949	3.5134	117.441	1.94117
CIR1	21.2368	22.0885	NOSIG	0	7.02681	12.2969	6.79411	11.647
CIRBP	56.9382	74.6566	NOSIG	0.0655882	106.28	2.63505	138.794	7.7647
CISD1	15.1438	12.4992	NOSIG	0.00871011	506.809	17.567	405.706	22.3235
CISD2	4.49233	4.75077	NOSIG	-0.0315369	3.5134	78.1732	1.94117	40.7647
CISD3	96.8287	86.1794	NOSIG	-0.0182764	46.5526	7.02681	57.2647	3.88235
CKAP2	14.8495	17.0094	NOSIG	-0.0444359	1.7567	24.5938	2.91176	37.8529
CKAP4	119.517	102.385	NOSIG	0.0310848	24.5938	245.938	9.70587	130.059
CKS1B	181.344	137.326	NOSIG	-0.039847	5.27011	79.9299	2.91176	38.8235
CLCC1	3.90771	4.21175	NOSIG	-0.0215886	4.39176	2.63505	9.70587	4.85294
CLCN6	14.557	16.7577	NOSIG	0.0691499	17.567	4.39176	15.5294	4.85294
CLDN1	8.14883	7.62017	NOSIG	0.0266164	12.2969	26.3505	8.73529	11.647
CLDND1	11.0949	9.10205	NOSIG	0.0259104	3.5134	47.431	1.94117	29.1176
CLEC2B	6.45093	6.32389	NOSIG	0.0763754	72.9031	6.14846	49.5	6.79411
CLGN	20.049	21.4721	NOSIG	0.0619825	70.2681	14.932	86.3823	37.8529
CLIP1	8.41629	9.11054	NOSIG	-0.0592388	6.14846	66.7547	14.5588	109.676
CLMN	1.37387	1.82123	NOSIG	-0.132453	17.567	3.5134	20.3823	1.94117
CLMP	14.94	8.9921	NOSIG	0.14863	28.1072	3.5134	33.9706	10.6765
CLTC	8.45288	7.84799	NOSIG	-0.00745331	5.27011	39.5258	2.91176	48.5294
CLU	82.5904	79.6255	NOSIG	-0.0310358	687.749	3.5134	988.058	1.94117
CMBL	13.2198	14.5284	NOSIG	-0.0147346	2.63505	43.9176	1.94117	26.2059
CMC2	54.0462	47.6625	NOSIG	-0.243832	5.27011	6.14846	17.4706	6.79411
CMIP	20.3653	17.0025	NOSIG	-0.040405	1.7567	101.889	2.91176	70.8529
CMPK1	8.10791	7.93868	NOSIG	-0.0327964	39.5258	44.7959	41.7353	41.7353
CMTM3	78.6597	74.8829	NOSIG	0.183314	10.5402	0	12.6176	6.79411
CMTM6	3.73494	3.71318	NOSIG	-0.196722	3.5134	13.1753	7.7647	10.6765
CMTM8	33.6564	23.5947	NOSIG	0.0816388	5.27011	150.198	0.970587	120.353
CNBP	16.9706	17.6008	NOSIG	-0.00835955	3.5134	2.63505	3.88235	4.85294
NA	NA	NA	NOSIG	0.0391846	10.5402	407.555	4.85294	328.059
CNN3	9.04146	4.6775	NOSIG	0.0240008	25.4722	6.14846	10.6765	2.91176
CNOT1	12.941	10.711	NOSIG	0.0582142	105.402	57.9712	132	93.1764
CNOT2	11.1113	13.5996	NOSIG	-0.0219861	21.9588	78.1732	30.0882	98.0293
CNOT7	12.4793	18.8111	NOSIG	0.0482284	54.4578	16.6887	53.3823	21.3529
CNOT8	18.3331	11.8496	NOSIG	-0.140985	5.27011	57.9712	11.647	57.2647
CNPY2	645.18	440.715	NOSIG	0.0883937	20.2021	3.5134	8.73529	5.82352
CNST	8.89813	9.45707	NOSIG	0.0515858	6.14846	4.39176	2.91176	0.970587
CNTNAP1	94.1814	82.3163	NOSIG	0.0441148	29.8639	108.916	18.4412	81.5293
COA3	286.01	241.021	NOSIG	0.0978348	18.4454	57.9712	13.5882	73.7646
COA4	299.225	177.102	NOSIG	0.0866236	39.5258	47.431	11.647	21.3529
COA5	10.6077	10.9612	NOSIG	-0.141453	32.499	9.66186	54.3529	7.7647
COBL	20.9985	17.9081	NOSIG	-0.0156384	7.90516	50.066	6.79411	39.7941
COG2	18.6807	18.5141	NOSIG	-0.0249428	7.02681	145.806	7.7647	132.97
COG5	6.67523	5.42528	NOSIG	0.269767	3.5134	0	2.91176	7.7647
COG6	3.21431	2.79308	NOSIG	-0.216386	3.5134	7.90516	4.85294	0
COG7	91.0016	108.71	NOSIG	0.00167248	2.63505	62.3629	2.91176	63.0882
COL4A1	7.59516	8.92856	NOSIG	-0.166481	2.63505	7.02681	3.88235	3.88235
COL4A3BP	4.51705	5.18353	NOSIG	-0.231683	1.7567	15.8103	6.79411	15.5294
COL4A5	8.35413	6.90448	NOSIG	0.0631682	9.66186	75.5382	2.91176	36.8823
COLGALT1	51.2083	53.4578	NOSIG	-0.0681239	2.63505	19.3237	7.7647	33.9706
COMMD10	18.2265	16.4418	NOSIG	0.0106843	3.5134	68.5114	2.91176	57.2647
COMMD2	6.24885	4.75571	NOSIG	-0.0649902	40.4041	4.39176	18.4412	0.970587
COMMD3-BMI1	0.00233708	0.00230458	NOSIG	0.039048	4.39176	3.5134	0.970587	4.85294
COMMD5	63.0837	55.2609	NOSIG	0.127728	28.1072	19.3237	12.6176	14.5588
COMMD8	5.18523	5.77179	NOSIG	0.0904912	3.5134	36.8907	1.94117	36.8823
COMT	71.4956	57.778	NOSIG	-0.081249	4.39176	44.7959	6.79411	45.6176
COPB1	21.5778	28.4075	NOSIG	-0.0986111	1.7567	67.633	4.85294	99.9705
COPB2	28.394	23.9154	NOSIG	0.0519747	7.02681	4.39176	9.70587	5.82352
COPG1	57.1966	89.336	NOSIG	-0.239716	14.0536	4.39176	31.0588	1.94117
COPS3	30.0172	22.7081	NOSIG	-0.0343125	11.4186	6.14846	9.70587	3.88235
COPS8	18.6968	24.561	NOSIG	-0.0505693	7.90516	2.63505	11.647	1.94117
COQ10B	6.88022	6.38914	NOSIG	0.161934	20.2021	16.6887	8.73529	14.5588
COQ3	23.0043	33.4054	NOSIG	-0.109381	13.1753	8.78351	15.5294	6.79411
CORO1C	16.0655	14.469	NOSIG	-0.00255729	2.63505	93.9836	4.85294	152.382
CORO6	282.509	108.42	NOSIG	-0.164957	9.66186	14.932	7.7647	5.82352
COX15	3.77568	4.01665	NOSIG	0.196806	12.2969	7.90516	8.73529	16.5
COX16	5.98251	7.63632	NOSIG	-0.00987262	10.5402	3.5134	10.6765	3.88235
COX17	647.769	317.5	NOSIG	-0.157158	2.63505	51.8227	4.85294	29.1176
COX18	2.73269	2.98065	NOSIG	-0.0293058	4.39176	31.6206	5.82352	39.7941
COX19	16.3277	17.7151	NOSIG	0.129918	2.63505	7.02681	1.94117	7.7647
COX20	5.90949	6.09111	NOSIG	-0.0710072	8.78351	7.90516	8.73529	5.82352
COX5A	278.966	226.95	NOSIG	0.00913716	688.627	4.39176	821.117	5.82352
COX6C	39.2513	64.5219	NOSIG	0.0517056	216.953	1.7567	135.882	2.91176
COX7A2	167.429	193.171	NOSIG	0.0833818	76.4165	1.7567	64.0588	3.88235
COX7A2L	40.5907	39.7586	NOSIG	-0.0733342	7.02681	68.5114	9.70587	62.1176
CPNE3	3.55788	4.30604	NOSIG	-0.0927684	2.63505	14.932	8.73529	15.5294
CPNE8	2.98045	4.67766	NOSIG	-0.0612776	0.878351	7.02681	3.88235	18.4412
CPPED1	2.73491	2.23727	NOSIG	-0.0443866	7.02681	7.02681	11.647	9.70587
CPSF2	7.58673	8.02249	NOSIG	-0.0674992	3.5134	3.5134	2.91176	2.91176
CPSF6	2.34862	2.29242	NOSIG	0.0864399	5.27011	2.63505	0	1.94117
CPSF7	75.172	70.6021	NOSIG	-0.0496216	93.9836	7.90516	123.265	6.79411
CPVL	34.6638	33.6534	NOSIG	-0.0393279	9.66186	61.4846	6.79411	34.9411
CRBN	3.34613	6.15037	NOSIG	0.102808	23.7155	3.5134	31.0588	8.73529
CREB1	0.816983	0.78961	NOSIG	-0.191374	1.7567	4.39176	2.91176	1.94117
CREBBP	3.12424	3.47393	NOSIG	-0.182089	24.5938	3.5134	49.5	1.94117
CREBL2	3.35469	4.20026	NOSIG	0.222683	3.5134	2.63505	8.73529	21.3529
CREBZF	3.42167	4.36432	NOSIG	0.136704	5.27011	5.27011	2.91176	5.82352
CREG1	64.3103	39.1285	NOSIG	-0.0975672	3.5134	107.159	1.94117	51.4411
CREM	25.1161	15.0704	NOSIG	-0.0566626	27.2289	7.02681	15.5294	2.91176
CRIM1	5.81857	5.36525	NOSIG	-0.0841791	5.27011	118.577	6.79411	68.9117
CRIPT	3.39534	3.39242	NOSIG	-0.0100755	9.66186	11.4186	5.82352	7.7647
CRNKL1	5.2011	6.31783	NOSIG	0.0149314	3.5134	2.63505	8.73529	9.70587
CRTAP	32.8231	32.7804	NOSIG	0.0396656	131.753	3.5134	198.97	10.6765
CRYZ	17.4587	9.77579	NOSIG	0.0569324	3.5134	71.1464	1.94117	64.0588
CS	38.6181	44.5988	NOSIG	0.01916	3.5134	173.035	2.91176	170.823
NA	NA	NA	NOSIG	-0.132817	12.2969	26.3505	11.647	13.5882
CSNK1G3	3.17467	3.5751	NOSIG	-0.0101929	1.7567	22.8371	2.91176	32.0294
CSRP2BP	2.2625	16.366	NOSIG	0.179487	7.02681	0	32.0294	6.79411
CSTF2	21.5433	7.4726	NOSIG	0.0368856	18.4454	7.02681	24.2647	10.6765
CSTF2T	4.44765	4.48453	NOSIG	-0.0385487	0	24.5938	4.85294	17.4706
CTBS	2.23366	1.65779	NOSIG	0.085091	21.9588	17.567	9.70587	10.6765
CTDNEP1	94.0649	138.162	NOSIG	-0.0548338	7.02681	39.5258	19.4117	78.6176
CTDSP2	24.4035	19.5943	NOSIG	-0.127827	5.27011	15.8103	9.70587	18.4412
CTDSPL	3.45355	5.97225	NOSIG	-0.136371	5.27011	41.2825	11.647	44.647
CTDSPL2	2.05391	2.62063	NOSIG	-0.0593612	1.7567	7.02681	7.7647	8.73529
CTH	6.91983	7.21959	NOSIG	-0.249438	15.8103	4.39176	9.70587	0
CTNND1	3.75444	6.52199	NOSIG	-0.158487	4.39176	5.27011	1.94117	0.970587
CTR9	34.6025	34.7516	NOSIG	0.0411412	3.5134	136.144	1.94117	121.323
CTSD	1671.76	2603.83	NOSIG	0.00624971	3.5134	748.355	4.85294	1348.15
CUL2	1.9698	1.94341	NOSIG	-0.0269484	24.5938	5.27011	29.1176	4.85294
CUL3	2.10833	2.3857	NOSIG	-0.0919145	24.5938	2.63505	33	1.94117
CUL4A	12.2934	12.3984	NOSIG	-0.0449876	2.63505	27.2289	4.85294	31.0588
CUL5	1.39697	1.75749	NOSIG	-0.220192	0.878351	24.5938	3.88235	11.647
CUTC	84.3956	69.1108	NOSIG	-0.0162051	2.63505	24.5938	1.94117	14.5588
CUX1	50.4968	31.7322	NOSIG	-0.0830018	34.2557	5.27011	52.4117	12.6176
CWC15	8.66049	10.4589	NOSIG	0.0488262	158.103	3.5134	179.559	7.7647
CWC22	13.699	13.2382	NOSIG	0.21541	29.8639	2.63505	18.4412	5.82352
CWC25	10.3421	6.44663	NOSIG	-0.0398682	7.02681	2.63505	8.73529	2.91176
CWF19L2	15.2904	13.144	NOSIG	0.309032	7.02681	9.66186	1.94117	12.6176
NA	NA	NA	NOSIG	-0.00396214	95.7403	4.39176	99.9705	3.88235
CXorf40A	42.7604	31.943	NOSIG	-0.0608405	18.4454	9.66186	21.3529	8.73529
CYB5B	10.7375	11.1316	NOSIG	0.0730127	1.7567	0.878351	2.91176	3.88235
CYB5R4	7.9001	4.41922	NOSIG	-0.0399923	4.39176	17.567	2.91176	10.6765
CYCS	26.1767	22.2777	NOSIG	0.0197991	18.4454	8.78351	31.0588	9.70587
CYLD	1.97424	1.72942	NOSIG	0.190238	6.14846	19.3237	1.94117	19.4117
CYP1B1	18.7121	18.4408	NOSIG	-0.0342818	1.7567	4.39176	6.79411	0.970587
CYP4V2	5.20713	3.81032	NOSIG	0.119949	4.39176	19.3237	0.970587	16.5
CYP51A1	10.2294	5.80688	NOSIG	-0.164032	1.7567	50.9444	2.91176	21.3529
DAAM1	1.92804	2.17544	NOSIG	-0.0167608	4.39176	5.27011	4.85294	4.85294
DAB2	12.6415	19.4631	NOSIG	-0.0862574	12.2969	37.7691	17.4706	45.6176
DAB2IP	45.1424	69.5601	NOSIG	0.15346	14.0536	5.27011	12.6176	8.73529
DAG1	10.9508	13.7254	NOSIG	-0.0228563	3.5134	40.4041	2.91176	43.6764
DBN1	54.9128	30.1944	NOSIG	0.147442	12.2969	4.39176	13.5882	8.73529
DBT	1.90636	1.64184	NOSIG	-0.17614	3.5134	4.39176	4.85294	0.970587
DCAF10	2.03941	1.43187	NOSIG	-0.099789	10.5402	7.02681	11.647	4.85294
DCAF11	14.0421	15.6255	NOSIG	0.0605733	9.66186	3.5134	6.79411	3.88235
DCAF16	2.07824	2.56936	NOSIG	0.232782	2.63505	8.78351	1.94117	23.2941
DCAF17	1.42043	1.42191	NOSIG	-0.136795	1.7567	11.4186	5.82352	16.5
DCAF5	17.0573	15.2196	NOSIG	0.0654854	42.1608	1.7567	46.5882	3.88235
DCAF8	31.4644	14.9748	NOSIG	-0.00555062	8.78351	21.9588	12.6176	31.0588
DCBLD2	2.90502	3.13294	NOSIG	0.0315225	1.7567	12.2969	2.91176	9.70587
DCK	3.60748	3.37783	NOSIG	0.0452348	7.02681	44.7959	5.82352	51.4411
DCP1A	2.58091	2.75112	NOSIG	-0.197708	1.7567	10.5402	6.79411	13.5882
DCTD	70.6262	81.7011	NOSIG	-0.00918182	15.8103	3.5134	15.5294	2.91176
DCTN2	114.049	145.391	NOSIG	-0.0141257	5.27011	5.27011	17.4706	19.4117
DCTN6	68.5579	48.2014	NOSIG	-0.0774001	7.90516	174.792	7.7647	124.235
DCTPP1	330.49	265.431	NOSIG	0.100422	4.39176	129.118	0.970587	143.647
DCUN1D1	2.44469	1.39914	NOSIG	0.0841104	10.5402	10.5402	8.73529	14.5588
DDHD2	2.28319	1.67231	NOSIG	-0.0737711	1.7567	12.2969	3.88235	15.5294
DDOST	29.2848	26.6407	NOSIG	0.13695	23.7155	62.3629	8.73529	46.5882
DDX17	5.34034	6.32668	NOSIG	-0.0471998	1.7567	179.184	3.88235	167.912
DDX21	36.535	31.3462	NOSIG	-0.0227117	17.567	6.14846	12.6176	9.70587
DDX3X	21.955	20.672	NOSIG	0.0221634	29.8639	1059.29	26.2059	1227.79
DDX42	29.7741	32.5717	NOSIG	-0.115115	0.878351	2.63505	6.79411	4.85294
DDX5	13.4849	14.9055	NOSIG	-0.00921285	4.39176	1353.54	4.85294	1235.56
DDX50	24.4341	21.184	NOSIG	0.0379278	50.9444	1.7567	69.8823	3.88235
DDX51	30.4717	20.7669	NOSIG	-0.110223	1.7567	15.8103	2.91176	11.647
DDX52	5.95802	5.21596	NOSIG	0.0666378	21.0804	2.63505	10.6765	1.94117
DDX54	95.6811	108.355	NOSIG	0.0229562	93.9836	1.7567	137.823	3.88235
DDX55	53.28	41.6779	NOSIG	0.0103516	4.39176	43.9176	1.94117	32.0294
DDX6	1.7253	1.91854	NOSIG	0.0362739	6.14846	46.5526	0.970587	54.3529
DEDD	7.37945	14.0582	NOSIG	0.186243	3.5134	1.7567	0.970587	3.88235
DENND1A	26.684	16.5012	NOSIG	0.00447774	13.1753	6.14846	17.4706	7.7647
DENR	16.9213	18.0857	NOSIG	0.111295	51.8227	39.5258	43.6764	61.147
DEPDC1	3.82242	4.02335	NOSIG	-0.00252865	7.90516	3.5134	3.88235	0.970587
DESI1	11.4308	15.1406	NOSIG	0.316228	7.90516	7.90516	3.88235	16.5
DESI2	3.93115	5.92057	NOSIG	-0.116711	7.90516	27.2289	9.70587	20.3823
DGCR8	23.1477	20.3173	NOSIG	0.0493106	5.27011	23.7155	5.82352	37.8529
DHCR24	223.773	211.347	NOSIG	0.0100651	0	1479.14	5.82352	1516.06
DHCR7	80.5587	76.9138	NOSIG	-0.184768	1.7567	27.2289	4.85294	21.3529
DHX15	19.8805	17.9943	NOSIG	0.101804	3.5134	39.5258	1.94117	46.5882
DHX33	6.243	6.77931	NOSIG	0.115552	8.78351	77.2949	1.94117	44.647
DHX40	9.04054	9.97097	NOSIG	-0.0133948	6.14846	49.1877	7.7647	60.1764
DHX8	24.9451	17.8226	NOSIG	0.151194	11.4186	2.63505	6.79411	3.88235
DHX9	14.54	19.7186	NOSIG	-0.0594905	196.751	4.39176	297	1.94117
DIABLO	74.6555	118.571	NOSIG	0.156679	3.5134	3.5134	0.970587	8.73529
DIDO1	38.9507	33.7028	NOSIG	0.152925	3.5134	0.878351	2.91176	4.85294
DIEXF	5.10028	4.04449	NOSIG	0.0103807	13.1753	7.02681	15.5294	8.73529
DIMT1	32.9424	25.883	NOSIG	-0.113716	13.1753	3.5134	17.4706	2.91176
DIS3	2.47292	3.89818	NOSIG	0.230626	11.4186	0.878351	14.5588	6.79411
DIXDC1	7.10597	9.19234	NOSIG	0.0339032	23.7155	5.27011	11.647	2.91176
DLAT	7.38707	6.21063	NOSIG	-0.102623	5.27011	6.14846	6.79411	0
DLG1	4.04605	4.17961	NOSIG	0.063987	5.27011	4.39176	0.970587	2.91176
DMKN	409.85	474.091	NOSIG	0.101034	36.8907	61.4846	42.7058	109.676
DMRTA2	15.6306	11.8774	NOSIG	0.0541769	19.3237	25.4722	13.5882	23.2941
DNAJA2	3.93111	4.07156	NOSIG	0.129045	4.39176	4.39176	2.91176	6.79411
DNAJB14	1.3545	1.45129	NOSIG	-0.00914152	25.4722	37.7691	28.147	40.7647
DNAJB4	7.13071	1.88357	NOSIG	-0.0271033	14.932	21.9588	8.73529	17.4706
DNAJB6	39.3475	30.8007	NOSIG	0.0966516	101.889	2.63505	66.9705	4.85294
DNAJC11	63.4075	74.6664	NOSIG	-0.0608198	17.567	48.3093	23.2941	46.5882
DNAJC12	96.2874	68.7848	NOSIG	-0.0456216	6.14846	54.4578	4.85294	22.3235
DNAJC19	19.9909	18.634	NOSIG	0.138617	67.633	8.78351	69.8823	20.3823
DNAJC2	18.0854	21.4365	NOSIG	-0.030641	151.076	7.90516	134.912	4.85294
DNAJC21	9.873	8.33643	NOSIG	0.102999	81.6866	2.63505	46.5882	1.94117
DNAJC8	25.196	21.2781	NOSIG	0.0373144	14.932	37.7691	14.5588	44.647
DNASE2	102.582	80.4367	NOSIG	0.170775	3.5134	14.0536	3.88235	27.1764
DNM1L	11.6593	11.7186	NOSIG	0.0124056	9.66186	151.955	6.79411	111.618
DNMT3A	4.89633	5.52135	NOSIG	0.309885	3.5134	5.27011	2.91176	17.4706
DNTTIP2	45.6026	40.8803	NOSIG	-0.0397225	372.421	4.39176	387.264	0.970587
DPH3	4.23623	3.70515	NOSIG	-0.127663	6.14846	2.63505	8.73529	1.94117
DPP9	17.6433	19.0571	NOSIG	-0.058917	11.4186	46.5526	14.5588	47.5588
DPY19L4	1.16819	1.28671	NOSIG	0.0403324	4.39176	1.7567	6.79411	4.85294
DPY30	116.102	108.644	NOSIG	-0.0432382	8.78351	4.39176	5.82352	1.94117
DPYSL2	3.33497	3.72472	NOSIG	-0.213976	4.39176	13.1753	14.5588	18.4412
DRAM1	4.5514	3.87931	NOSIG	0.0785674	3.5134	11.4186	3.88235	16.5
DRAM2	10.8856	9.63474	NOSIG	0.111123	14.0536	15.8103	9.70587	18.4412
DROSHA	9.15852	13.3894	NOSIG	-0.0297003	73.7815	17.567	130.059	27.1764
DSG2	10.8018	13.3268	NOSIG	0.0748701	2.63505	4.39176	1.94117	2.91176
DSN1	16.5944	16.9751	NOSIG	0.0733946	6.14846	73.7815	2.91176	70.8529
DST	4.36977	4.91288	NOSIG	-0.148984	16.6887	2.63505	29.1176	1.94117
DSTN	38.7257	33.5951	NOSIG	-0.028309	14.932	16.6887	19.4117	15.5294
DSTYK	4.14645	4.40458	NOSIG	0.054153	6.14846	14.932	4.85294	16.5
DTD1	73.2189	75.1232	NOSIG	0.197566	3.5134	15.8103	0.970587	14.5588
DTD2	3.57113	3.40005	NOSIG	-0.00375241	3.5134	82.565	4.85294	94.147
DTL	5.10995	5.46068	NOSIG	0.148185	7.02681	10.5402	3.88235	11.647
DTWD1	14.8745	11.6534	NOSIG	0.225877	5.27011	9.66186	2.91176	18.4412
DUSP4	4.78189	4.5367	NOSIG	0.122368	4.39176	13.1753	6.79411	16.5
DUSP6	4.78103	2.44379	NOSIG	-0.0769852	7.02681	21.9588	4.85294	10.6765
DUT	13.8973	10.168	NOSIG	0.130861	24.5938	9.66186	14.5588	11.647
DYNC1LI1	7.37829	5.17262	NOSIG	-0.145399	1.7567	28.1072	4.85294	21.3529
DYNC1LI2	4.22428	4.24059	NOSIG	-0.0401241	2.63505	36.8907	2.91176	30.0882
DYNLL1	749.903	815.341	NOSIG	0.0233709	8.78351	370.664	8.73529	518.294
DYNLL2	13.0015	11.717	NOSIG	-0.0466474	10.5402	43.0392	18.4412	56.2941
DYNLT1	85.8596	137.18	NOSIG	-0.121494	1.7567	127.361	5.82352	93.1764
E2F4	307.714	387.03	NOSIG	0.0912871	3.5134	38.6474	1.94117	40.7647
E2F6	9.05343	7.74012	NOSIG	0.166077	2.63505	14.0536	1.94117	25.2353
EBNA1BP2	270.813	258.705	NOSIG	-0.0764583	19.3237	34.2557	33.9706	27.1764
ECD	19.4678	18.8791	NOSIG	-0.123988	13.1753	4.39176	25.2353	3.88235
ECE1	34.9546	41.2854	NOSIG	-0.053231	2.63505	38.6474	9.70587	85.4117
ECI1	685.37	886.066	NOSIG	-0.0194625	2.63505	7.90516	6.79411	17.4706
EDF1	1939.11	1919.5	NOSIG	-0.00380515	2.63505	926.66	2.91176	814.323
EFCAB2	5.94771	9.63246	NOSIG	0.111803	11.4186	8.78351	6.79411	8.73529
EFTUD2	93.4929	82.883	NOSIG	-0.107208	1.7567	13.1753	5.82352	13.5882
EGFR	8.31295	4.82704	NOSIG	0.0200689	5.27011	4.39176	0	0
EGLN3	6.03924	9.11392	NOSIG	-0.103116	8.78351	10.5402	14.5588	12.6176
EHF	1.64283	3.82855	NOSIG	-0.0591312	2.63505	8.78351	7.7647	18.4412
EID1	23.3547	20.0905	NOSIG	0.0118471	62.3629	9.66186	50.4705	4.85294
EID2	56.6443	54.2972	NOSIG	-0.354604	7.02681	11.4186	8.73529	2.91176
EIF1	347.975	398.413	NOSIG	-0.0191791	1069.83	91.3485	1418.03	103.853
EIF2AK2	5.22739	8.2036	NOSIG	-0.104893	10.5402	36.0124	10.6765	21.3529
EIF2AK4	19.2434	12.8035	NOSIG	-0.124189	13.1753	28.9856	4.85294	5.82352
EIF2B1	70.6941	69.2107	NOSIG	-0.00293035	2.63505	223.101	2.91176	211.588
EIF2S1	7.42728	6.79813	NOSIG	-0.169723	8.78351	3.5134	9.70587	4.85294
EIF3E	30.3636	27.2451	NOSIG	-0.0131092	136.144	9.66186	105.794	6.79411
EIF3J	23.5838	28.3079	NOSIG	-0.00973444	40.4041	5.27011	24.2647	4.85294
EIF4A3	77.9494	68.2943	NOSIG	-0.116173	23.7155	9.66186	29.1176	6.79411
EIF4B	17.7012	16.5869	NOSIG	0.0768257	6.14846	64.998	4.85294	101.912
EIF4E	6.77121	5.9383	NOSIG	-0.0883091	2.63505	3.5134	7.7647	4.85294
EIF4EBP1	1121.5	703.014	NOSIG	0.117227	3.5134	69.3897	0.970587	76.6764
EIF4EBP2	7.90443	8.77973	NOSIG	-0.12911	2.63505	7.02681	4.85294	4.85294
EIF4G2	60.5148	66.8543	NOSIG	-0.0349744	1.7567	6.14846	3.88235	1.94117
EIF4G3	9.38369	14.4534	NOSIG	0.0218559	4.39176	61.4846	0.970587	34.9411
EIF5	12.6517	14.641	NOSIG	0.00975386	47.431	15.8103	60.1764	25.2353
EIF5B	57.548	66.0765	NOSIG	0.0456418	30.7423	6.14846	55.3235	12.6176
ELAVL1	3.73012	4.20786	NOSIG	-0.195938	11.4186	11.4186	18.4412	7.7647
ELL2	6.25255	4.2028	NOSIG	0.0120293	4.39176	7.90516	1.94117	4.85294
ELOVL6	9.28058	8.48953	NOSIG	0.0499709	61.4846	3.5134	52.4117	4.85294
ELP3	18.561	25.269	NOSIG	0.205399	11.4186	0.878351	23.2941	8.73529
EMC3	183.346	181.367	NOSIG	-0.00398793	7.02681	4.39176	1.94117	2.91176
EMC7	109.584	124.886	NOSIG	0.0198619	3.5134	105.402	0.970587	101.912
EML4	4.62753	4.9009	NOSIG	-0.0482617	5.27011	19.3237	8.73529	27.1764
EMP2	13.9502	17.5046	NOSIG	0.0631128	0	5.27011	5.82352	0
ENAH	6.90528	7.73801	NOSIG	-0.0664547	2.63505	2.63505	10.6765	1.94117
ENO1	843.962	879.561	NOSIG	-0.0249602	0.878351	1370.23	5.82352	1960.59
ENOSF1	5.34947	3.54236	NOSIG	0.164968	41.2825	22.8371	11.647	13.5882
ENTPD4	5.63497	5.15499	NOSIG	-0.0588602	1.7567	42.1608	2.91176	37.8529
ENY2	9.34964	12.1803	NOSIG	0.064965	304.788	2.63505	206.735	3.88235
EPAS1	10.0044	11.3572	NOSIG	-0.0145043	1.7567	186.21	2.91176	193.147
EPB41L1	15.2861	25.6891	NOSIG	-0.0323029	14.0536	8.78351	16.5	8.73529
EPB41L2	6.70647	5.78884	NOSIG	0.0187389	1.7567	30.7423	2.91176	55.3235
EPCAM	9.47235	7.9296	NOSIG	-0.0985184	10.5402	8.78351	10.6765	5.82352
EPGN	6.78895	5.09392	NOSIG	-0.0243278	7.90516	48.3093	2.91176	20.3823
EPHX4	12.6146	14.9064	NOSIG	-0.0688819	5.27011	3.5134	8.73529	4.85294
EPM2AIP1	2.03657	2.55062	NOSIG	0.080669	0	0	4.85294	4.85294
EPPK1	12.8559	18.6244	NOSIG	-0.282821	3.5134	3.5134	17.4706	3.88235
EPRS	25.4571	29.5701	NOSIG	-0.102125	110.672	5.27011	171.794	1.94117
EPT1	2.78167	2.39004	NOSIG	0.0252562	5.27011	11.4186	4.85294	8.73529
ERAP1	5.46749	3.04433	NOSIG	-0.0771591	5.27011	46.5526	5.82352	34.9411
ERBB2IP	1.40411	2.0731	NOSIG	-0.0558204	12.2969	21.9588	10.6765	15.5294
ERCC4	3.11495	2.48101	NOSIG	0.138343	2.63505	7.90516	2.91176	15.5294
ERGIC1	132.091	133.527	NOSIG	0.000907171	6.14846	62.3629	4.85294	52.4117
ERGIC2	9.05903	8.48618	NOSIG	-0.000934139	8.78351	7.02681	9.70587	2.91176
ERLEC1	21.8501	13.9821	NOSIG	0.0174028	9.66186	174.792	4.85294	130.059
ERP44	3.04495	2.83399	NOSIG	-0.049429	37.7691	9.66186	39.7941	8.73529
ESF1	17.0281	13.5385	NOSIG	-0.040996	17.567	12.2969	8.73529	4.85294
ESYT2	6.49217	7.32165	NOSIG	-0.0309656	4.39176	6.14846	2.91176	2.91176
ETAA1	4.25952	3.9238	NOSIG	0.00268105	2.63505	43.9176	1.94117	30.0882
ETF1	14.0564	9.34005	NOSIG	-0.0202947	8.78351	3.5134	1.94117	0.970587
ETS2	7.32115	6.63132	NOSIG	0.117402	7.02681	7.02681	5.82352	8.73529
ETV5	8.19658	6.24108	NOSIG	0.039875	7.90516	86.0784	3.88235	59.2058
EXOC5	1.83098	2.3566	NOSIG	0.0510887	2.63505	9.66186	3.88235	16.5
EXOSC1	33.6056	37.0376	NOSIG	-0.154296	34.2557	4.39176	34.9411	0.970587
EXOSC2	114.834	84.0416	NOSIG	-0.0253879	85.2	3.5134	65.0294	0.970587
EXOSC7	58.2027	44.4108	NOSIG	0.0627931	21.9588	8.78351	12.6176	6.79411
EYA4	3.71521	2.77358	NOSIG	-0.103267	35.134	27.2289	30.0882	14.5588
EZH2	23.0493	12.9197	NOSIG	0.074911	68.5114	9.66186	67.9411	14.5588
F11R	4.22025	7.4009	NOSIG	-0.0846832	1.7567	16.6887	2.91176	23.2941
NA	NA	NA	NOSIG	0.0265177	7.90516	4.39176	9.70587	9.70587
FABP3	86.6454	65.4244	NOSIG	-0.148315	29.8639	28.1072	26.2059	12.6176
FADS1	42.7097	34.6016	NOSIG	-0.0363467	1.7567	196.751	2.91176	127.147
FAF2	19.9882	21.4248	NOSIG	0.0387769	50.9444	144.05	38.8235	132
FAH	132.252	113.839	NOSIG	-0.144931	21.9588	3.5134	16.5	0.970587
FAHD1	55.8994	44.3607	NOSIG	-0.0102803	9.66186	116.821	9.70587	96.0881
FAM104A	10.33	14.4731	NOSIG	0.0473314	1.7567	26.3505	3.88235	27.1764
FAM105A	5.43791	4.59067	NOSIG	0.0665547	102.767	17.567	60.1764	14.5588
FAM120A	14.5654	11.0236	NOSIG	0.0277464	14.0536	107.159	11.647	75.7058
FAM122A	2.05209	2.23986	NOSIG	-0.146676	2.63505	7.02681	1.94117	8.73529
FAM129A	3.46154	5.02651	NOSIG	-0.182879	0	7.90516	4.85294	19.4117
FAM133B	3.50454	2.93358	NOSIG	-0.117231	7.90516	12.2969	8.73529	5.82352
FAM134A	9.92274	10.907	NOSIG	-0.223407	7.90516	14.0536	9.70587	6.79411
FAM134B	6.33264	6.14088	NOSIG	0.0650952	23.7155	5.27011	21.3529	6.79411
FAM135A	1.29784	0.892851	NOSIG	0.130758	2.63505	10.5402	1.94117	14.5588
FAM136A	36.2387	40.5916	NOSIG	-0.0937383	23.7155	57.9712	43.6764	58.2352
FAM160B1	1.43231	1.8168	NOSIG	-0.353919	7.02681	5.27011	16.5	1.94117
FAM168B	7.43752	8.09959	NOSIG	0.174419	7.90516	15.8103	2.91176	13.5882
FAM177A1	9.27069	6.91406	NOSIG	0.18014	16.6887	18.4454	6.79411	15.5294
FAM192A	21.7037	21.6169	NOSIG	0.0932315	3.5134	7.02681	1.94117	10.6765
FAM199X	1.11704	1.36132	NOSIG	-0.0716499	8.78351	8.78351	11.647	6.79411
NA	NA	NA	NOSIG	-0.160409	4.39176	7.90516	10.6765	10.6765
FAM204A	4.911	7.27421	NOSIG	0.00321379	6.14846	4.39176	8.73529	6.79411
FAM210B	7.76413	7.23928	NOSIG	-0.0185586	4.39176	55.3361	3.88235	47.5588
FAM213A	54.0597	42.4275	NOSIG	-0.0577725	2.63505	343.435	2.91176	199.941
FAM217B	2.05792	2.33278	NOSIG	0.0497067	28.1072	1.7567	29.1176	2.91176
FAM46A	7.15301	8.41023	NOSIG	0.00943187	22.8371	28.1072	28.147	22.3235
FAM49B	4.88387	5.57791	NOSIG	0.165113	7.90516	14.0536	5.82352	22.3235
FAM57A	73.1089	49.7107	NOSIG	0.217221	9.66186	14.932	7.7647	22.3235
FAM60A	5.42675	4.78957	NOSIG	-0.099146	3.5134	76.4165	4.85294	43.6764
FAM73A	1.32274	0.979699	NOSIG	-0.084382	2.63505	42.1608	2.91176	23.2941
FAM76B	1.09433	1.31847	NOSIG	0.0246328	7.02681	22.8371	11.647	29.1176
FAM81A	3.21013	2.90554	NOSIG	-0.0482715	2.63505	5.27011	4.85294	6.79411
NA	NA	NA	NOSIG	-0.0930017	12.2969	12.2969	4.85294	4.85294
FAM8A1	2.17781	3.26836	NOSIG	0.054258	3.5134	28.1072	2.91176	40.7647
FAM91A1	3.30337	3.01308	NOSIG	-0.103462	4.39176	43.0392	4.85294	28.147
FAM98B	2.48303	2.14718	NOSIG	0.162433	4.39176	33.3773	1.94117	36.8823
FAR1	3.16166	2.75882	NOSIG	-0.0196116	1.7567	20.2021	2.91176	7.7647
FASN	467.003	272.849	NOSIG	-0.0665076	3.5134	250.33	2.91176	117.441
FASTKD2	2.96787	2.2677	NOSIG	-0.00136055	4.39176	34.2557	5.82352	48.5294
FBN1	3.79256	6.36286	NOSIG	-0.131608	14.0536	5.27011	33.9706	5.82352
FBN2	4.67883	4.9308	NOSIG	0.117132	3.5134	1.7567	4.85294	6.79411
FBRSL1	13.6941	13.4725	NOSIG	0.0283156	14.0536	1.7567	13.5882	6.79411
FBXL17	1.29151	1.90171	NOSIG	0.0739221	6.14846	34.2557	2.91176	27.1764
FBXO11	7.00118	6.21165	NOSIG	0.0419304	1.7567	52.7011	2.91176	45.6176
FBXO22	8.1545	6.65416	NOSIG	-0.118127	1.7567	2.63505	3.88235	1.94117
FBXO33	6.13009	4.96656	NOSIG	0.022858	9.66186	8.78351	7.7647	7.7647
FBXO4	33.9681	55.6976	NOSIG	-0.0818388	50.9444	4.39176	54.3529	1.94117
FBXO45	2.57958	2.81401	NOSIG	-0.101188	3.5134	6.14846	0.970587	0
FBXO8	5.40814	4.28497	NOSIG	-0.231069	22.8371	6.14846	7.7647	0
FBXW11	6.39435	6.70195	NOSIG	-0.0805125	47.431	28.1072	52.4117	22.3235
FDFT1	107.062	64.7154	NOSIG	0.0677173	238.033	2.63505	112.588	2.91176
FDX1	10.7125	10.8126	NOSIG	0.0804214	8.78351	5.27011	7.7647	3.88235
FECH	4.34993	4.36714	NOSIG	0.166212	2.63505	12.2969	2.91176	19.4117
FEM1B	1.95015	1.89423	NOSIG	0.0436392	21.9588	10.5402	23.2941	11.647
FEM1C	2.24562	1.76566	NOSIG	0.236533	3.5134	7.02681	0.970587	15.5294
FERMT1	9.84469	7.90067	NOSIG	-0.136083	16.6887	3.5134	19.4117	1.94117
FERMT2	8.11021	10.4356	NOSIG	0.121728	3.5134	24.5938	2.91176	42.7058
FGF2	2.37822	3.16234	NOSIG	-0.0533225	0.878351	5.27011	3.88235	7.7647
FGFR1	4.46679	5.25866	NOSIG	0.219583	4.39176	1.7567	4.85294	7.7647
FIBP	316.503	279.242	NOSIG	-0.0230201	30.7423	28.1072	33.9706	28.147
FIP1L1	8.9835	7.28859	NOSIG	-0.0589256	14.932	5.27011	11.647	2.91176
FJX1	150.471	70.1055	NOSIG	-0.310253	8.78351	18.4454	7.7647	3.88235
FKBP14	4.76131	3.38913	NOSIG	-0.137745	2.63505	4.39176	6.79411	2.91176
FKBP3	49.6431	56.1667	NOSIG	-0.0359893	2.63505	4.39176	1.94117	8.73529
FKBP5	3.09318	3.84487	NOSIG	-0.0441942	2.63505	21.0804	4.85294	27.1764
FKBP9	60.094	51.6977	NOSIG	-0.025041	1.7567	1.7567	3.88235	2.91176
FLOT1	234.989	226.142	NOSIG	-0.116204	32.499	10.5402	52.4117	9.70587
FLVCR1	4.62398	3.87125	NOSIG	-0.0838483	7.02681	10.5402	4.85294	4.85294
FNBP1	5.69894	4.82756	NOSIG	0	8.78351	8.78351	5.82352	5.82352
FNBP4	14.6562	12.1969	NOSIG	0.0401574	41.2825	18.4454	45.6176	24.2647
FNDC3A	8.24433	4.4387	NOSIG	-0.0981305	4.39176	7.90516	6.79411	10.6765
FNDC3B	5.1804	4.90104	NOSIG	0.0326755	14.0536	63.2413	15.5294	56.2941
FOPNL	8.00273	8.0274	NOSIG	0.0522245	3.5134	101.01	0.970587	97.0587
FOSL1	328.265	204.54	NOSIG	0.104407	87.8351	7.02681	36.8823	5.82352
FOSL2	2.53029	32.1397	NOSIG	-0.230314	5.27011	2.63505	15.5294	3.88235
FOXC1	5.65723	6.61192	NOSIG	-0.154453	8.78351	7.02681	18.4412	5.82352
FOXD1	63.9294	41.0666	NOSIG	-0.115235	1.7567	45.6743	3.88235	35.9117
FOXE1	21.734	27.5097	NOSIG	-0.225555	9.66186	7.90516	20.3823	5.82352
FOXJ3	3.45921	3.3823	NOSIG	0.148703	5.27011	35.134	1.94117	43.6764
FOXL2	6.36772	9.80159	NOSIG	0.292396	4.39176	2.63505	0.970587	11.647
FOXM1	57.8355	55.5334	NOSIG	-0.00476099	1.7567	86.0784	2.91176	121.323
FOXN3	3.41431	3.73691	NOSIG	-0.0640365	3.5134	13.1753	5.82352	15.5294
FOXO3	2.2946	3.76925	NOSIG	-0.0520383	6.14846	21.9588	6.79411	26.2059
FRAT2	66.5214	72.5033	NOSIG	-0.248018	2.63505	24.5938	3.88235	8.73529
FRMD6	3.68097	3.11942	NOSIG	-0.0139098	2.63505	32.499	1.94117	20.3823
FSTL1	24.8262	27.2374	NOSIG	0.0258598	3.5134	3.5134	2.91176	0.970587
FTSJ2	41.1241	33.4703	NOSIG	-0.0750617	21.0804	1.7567	32.0294	2.91176
FUBP1	32.316	34.1997	NOSIG	-0.055055	431.27	8.78351	636.705	4.85294
FUS	10.9503	11.2611	NOSIG	-0.234489	7.90516	6.14846	14.5588	3.88235
FUT11	35.694	28.425	NOSIG	0.10303	7.02681	7.90516	7.7647	13.5882
FYTTD1	7.16655	5.7092	NOSIG	0.0506177	33.3773	23.7155	29.1176	23.2941
FZD6	5.27373	4.91642	NOSIG	0.0243428	74.6598	2.63505	59.2058	2.91176
G2E3	2.37877	1.73708	NOSIG	-0.050756	5.27011	5.27011	2.91176	2.91176
G3BP1	5.96905	5.59927	NOSIG	0.124834	14.932	57.9712	10.6765	71.8235
G3BP2	11.1359	11.4769	NOSIG	0.00602463	3.5134	249.452	3.88235	280.5
GABPB1	52.1421	19.6763	NOSIG	-0.0126434	1.7567	11.4186	2.91176	2.91176
GALM	16.3613	37.5535	NOSIG	-0.111232	0.878351	53.5794	5.82352	83.4705
GALNT1	12.5796	13.0175	NOSIG	0.0225162	4.39176	35.134	0.970587	44.647
GALNT2	252.532	322.608	NOSIG	-0.0260839	59.7279	277.559	57.2647	231
GALNT6	36.2266	38.4834	NOSIG	-0.0751449	5.27011	38.6474	4.85294	35.9117
GAMT	1916.2	2242.88	NOSIG	-0.136682	42.1608	6.14846	76.6764	3.88235
GANAB	109.206	88.1371	NOSIG	0.0359357	10.5402	22.8371	8.73529	22.3235
GAPVD1	4.3906	3.70709	NOSIG	0.126541	16.6887	15.8103	12.6176	21.3529
GAS1	6.71114	7.43315	NOSIG	0.0298541	2.63505	48.3093	1.94117	41.7353
GATA2	56.1492	75.0319	NOSIG	-0.0231255	1.7567	72.0248	2.91176	62.1176
GATAD2A	8.67711	9.14443	NOSIG	0.122916	37.7691	2.63505	35.9117	4.85294
GATC	5.63508	6.78449	NOSIG	-0.0260744	24.5938	12.2969	21.3529	8.73529
GBA	187.7	221.388	NOSIG	0.0820463	5.27011	25.4722	3.88235	40.7647
GBAP1	216.576	223.547	NOSIG	-0.136111	3.5134	35.134	8.73529	33
GBAS	16.3092	13.1917	NOSIG	0.013834	4.39176	72.9031	3.88235	83.4705
GBE1	19.3293	17.5827	NOSIG	0.0232061	78.1732	57.9712	38.8235	32.0294
GBP3	12.4151	6.63507	NOSIG	-0.0241327	14.0536	39.5258	16.5	40.7647
GCA	1.11371	1.173	NOSIG	0	3.5134	15.8103	3.88235	16.5
GCFC2	21.4891	7.8155	NOSIG	0.116937	9.66186	1.7567	9.70587	5.82352
GCLC	17.2228	20.0252	NOSIG	-0.057835	13.1753	69.3897	16.5	65.0294
GCSH	17.0729	21.4561	NOSIG	-0.0862791	3.5134	21.0804	10.6765	19.4117
GDA	41.224	28.0908	NOSIG	0.207579	29.8639	2.63505	19.4117	4.85294
GDAP2	2.91594	2.82327	NOSIG	0.109381	8.78351	13.1753	6.79411	15.5294
GDE1	21.0868	22.7073	NOSIG	0.0775337	65.8763	62.3629	62.1176	78.6176
GFM1	11.1905	8.07499	NOSIG	0.134384	7.90516	0.878351	5.82352	3.88235
GFPT1	2.79881	3.19663	NOSIG	0.133619	2.63505	1.7567	3.88235	3.88235
GGA2	14.9506	12.0757	NOSIG	-0.187211	20.2021	14.932	9.70587	2.91176
GGCX	4.0259	5.12835	NOSIG	-0.205435	4.39176	3.5134	19.4117	3.88235
GGH	24.2914	25.2561	NOSIG	0.0535705	5.27011	1.7567	1.94117	2.91176
GGNBP2	27.2392	33.7368	NOSIG	-0.043651	57.0928	13.1753	71.8235	12.6176
GHITM	48.4606	45.2268	NOSIG	0.0101757	359.246	7.02681	349.411	2.91176
GID8	11.9749	11.9878	NOSIG	-0.208016	25.4722	3.5134	35.9117	0.970587
GINM1	10.4893	7.32324	NOSIG	-0.108465	3.5134	13.1753	5.82352	11.647
GINS1	1.94541	1.74985	NOSIG	-0.169278	15.8103	3.5134	22.3235	1.94117
GINS2	91.5636	48.8313	NOSIG	-0.032243	2.63505	37.7691	3.88235	39.7941
GIT2	11.9212	4.7798	NOSIG	0.019828	7.90516	27.2289	6.79411	26.2059
GJD3	13.5481	0	NOSIG	0.0768512	4.39176	50.066	2.91176	73.7646
GK5	1.5196	1.56407	NOSIG	0.0994937	3.5134	18.4454	3.88235	32.0294
GLB1	73.8927	114.496	NOSIG	0.0674258	79.0516	14.932	77.647	21.3529
GLCCI1	7.89187	8.75974	NOSIG	-0.00247855	13.1753	221.344	10.6765	183.441
GLE1	10.7973	13.5849	NOSIG	-0.00356632	1.7567	14.932	2.91176	22.3235
GLIPR1	3.2915	1.68922	NOSIG	-0.228632	2.63505	5.27011	9.70587	0.970587
GLO1	17.9851	19.2091	NOSIG	-0.0330668	4.39176	250.33	8.73529	267.882
GLOD4	40.2062	32.1489	NOSIG	-0.0571557	3.5134	64.1196	0.970587	48.5294
GLRX2	135.099	99.6065	NOSIG	0.0907829	4.39176	141.415	0.970587	187.323
GLRX5	125.463	117.606	NOSIG	0.0163427	6.14846	158.982	4.85294	159.176
GLUD1	8.09604	8.68762	NOSIG	0.0363931	2.63505	6.14846	4.85294	12.6176
GMFB	2.52221	3.8682	NOSIG	-0.171271	2.63505	41.2825	9.70587	32.0294
GMPR2	35.8164	43.586	NOSIG	-0.156779	29.8639	3.5134	29.1176	0.970587
GNA13	2.51743	2.29011	NOSIG	0.0676247	129.118	2.63505	138.794	6.79411
GNAI1	2.83231	2.66086	NOSIG	0.109081	24.5938	6.14846	18.4412	7.7647
GNAI2	74.315	83.4382	NOSIG	0.0321506	5.27011	7.90516	2.91176	13.5882
GNAI3	3.72942	6.17162	NOSIG	-0.0284443	2.63505	3.5134	7.7647	7.7647
GNAS	1906.32	1849.82	NOSIG	0.00401287	7.02681	6516.49	4.85294	6053.55
GNB1	16.4935	18.9649	NOSIG	0.0973695	28.1072	115.942	21.3529	149.47
GNG12	7.29092	8.20171	NOSIG	-0.0576012	4.39176	45.6743	0.970587	53.3823
GNG5	340.61	252.915	NOSIG	0.074644	5.27011	1.7567	0.970587	2.91176
GNL3L	3.89316	4.28902	NOSIG	-0.325509	0	0.878351	6.79411	3.88235
GNPDA2	6.05145	5.15786	NOSIG	-0.142354	5.27011	14.932	9.70587	15.5294
GNPNAT1	4.40663	4.03606	NOSIG	0.12281	3.5134	21.9588	0.970587	24.2647
GNPTAB	7.44002	4.14465	NOSIG	0.182574	4.39176	14.0536	0.970587	10.6765
GOLGA1	7.77689	9.3202	NOSIG	0.0347367	2.63505	9.66186	5.82352	24.2647
GOLGA2	19.7874	23.2448	NOSIG	0.23729	7.90516	0.878351	6.79411	5.82352
GOLGA3	2.83602	3.73079	NOSIG	-0.0747839	5.27011	15.8103	1.94117	7.7647
GOLGA7	9.72273	10.5065	NOSIG	-0.0193	1.7567	79.9299	2.91176	75.7058
GOLGA8B	2.51803	3.70984	NOSIG	-0.22014	2.63505	38.6474	4.85294	15.5294
GOLGB1	6.62283	8.81001	NOSIG	-0.112367	24.5938	5.27011	50.4705	4.85294
GOLM1	25.23	21.2679	NOSIG	-0.0687043	19.3237	121.212	34.9411	128.118
GOLPH3	17.9584	15.3415	NOSIG	0.0556097	4.39176	245.06	1.94117	240.706
GOLPH3L	7.7496	9.54005	NOSIG	-0.0455986	3.5134	13.1753	9.70587	24.2647
GOLT1B	3.24853	2.01083	NOSIG	0.0802914	39.5258	3.5134	23.2941	2.91176
GOPC	5.44089	4.95457	NOSIG	-0.0890725	2.63505	69.3897	3.88235	52.4117
GORASP2	28.3275	37.7292	NOSIG	0.0373148	5.27011	25.4722	5.82352	36.8823
GOSR1	5.91849	5.05657	NOSIG	-0.240447	4.39176	24.5938	5.82352	9.70587
GOT1	114.333	104.449	NOSIG	-0.0245959	18.4454	16.6887	22.3235	18.4412
GPATCH4	434.801	389.581	NOSIG	-0.0196115	10.5402	15.8103	10.6765	12.6176
GPBP1L1	3.53316	4.16099	NOSIG	-0.126605	1.7567	25.4722	4.85294	27.1764
GPD2	3.37558	2.8712	NOSIG	0.188207	2.63505	3.5134	1.94117	4.85294
GPI	16.2895	17.5377	NOSIG	-0.0490334	296.004	3.5134	450.353	1.94117
GPNMB	22.2509	17.1954	NOSIG	-0.0622358	3.5134	3.5134	5.82352	1.94117
GPR107	13.0428	14.0527	NOSIG	-0.0323626	8.78351	46.5526	9.70587	43.6764
GPRC5A	120.363	74.6852	NOSIG	0.0468878	4.39176	110.672	1.94117	100.941
GRAMD3	18.2257	11.2157	NOSIG	-0.0892516	5.27011	76.4165	2.91176	32.0294
GRPEL1	21.6963	24.7609	NOSIG	-0.0841771	7.90516	19.3237	11.647	20.3823
GRWD1	78.6716	102.399	NOSIG	0.0727393	4.39176	13.1753	2.91176	13.5882
GSPT1	4.41909	4.15949	NOSIG	-0.073904	186.21	15.8103	227.117	9.70587
GSTK1	497.886	499.015	NOSIG	0.149203	78.1732	0.878351	65.0294	4.85294
GSTM3	2.57982	1.8681	NOSIG	0.135247	26.3505	3.5134	16.5	4.85294
GTF2A1	0.97822	1.24595	NOSIG	-0.0170815	11.4186	14.932	10.6765	13.5882
GTF2A2	12.4829	12.8942	NOSIG	0.0140074	391.745	7.02681	402.794	7.7647
GTF2H1	7.39691	7.23379	NOSIG	0.141258	7.90516	15.8103	1.94117	11.647
GTF2H3	8.21812	8.60693	NOSIG	0.000650012	2.63505	28.9856	2.91176	16.5
GTF3C4	3.45047	2.19629	NOSIG	0.258577	3.5134	10.5402	1.94117	24.2647
GUF1	2.03564	3.00302	NOSIG	-0.213654	3.5134	27.2289	17.4706	35.9117
H2AFY	141.334	122.467	NOSIG	-0.0477288	21.0804	370.664	26.2059	332.911
HADH	45.4894	54.3369	NOSIG	-0.177862	1.7567	3.5134	5.82352	0.970587
HADHA	77.775	44.3275	NOSIG	0.0804142	5.27011	6.14846	0.970587	8.73529
HADHB	32.5984	47.1348	NOSIG	0.0592141	32.499	12.2969	30.0882	14.5588
HAUS2	5.82311	7.25448	NOSIG	0.0772985	16.6887	28.1072	13.5882	33
HBS1L	2.56159	3.27433	NOSIG	-0.017082	2.63505	40.4041	2.91176	40.7647
HDAC2	5.31194	5.41974	NOSIG	-0.0806279	4.39176	45.6743	6.79411	46.5882
HDLBP	64.3744	65.7035	NOSIG	0.00162877	274.924	5.27011	322.235	5.82352
HEATR1	0.968441	0.752563	NOSIG	-0.0908162	5.27011	29.8639	5.82352	19.4117
HEATR5A	8.71698	8.85905	NOSIG	0.0848953	32.499	5.27011	16.5	3.88235
HECTD2	1.90495	2.48021	NOSIG	0.127419	3.5134	8.78351	0.970587	7.7647
HELZ	1.06867	1.08251	NOSIG	-0.193636	1.7567	3.5134	3.88235	0.970587
HERC2	11.1569	8.30044	NOSIG	-0.0686776	2.63505	21.0804	3.88235	19.4117
HES1	61.6135	66.7429	NOSIG	-0.0355362	4.39176	40.4041	6.79411	55.3235
HEXA	58.393	58.109	NOSIG	-0.127294	3.5134	28.1072	7.7647	28.147
HEXIM1	13.1417	14.6932	NOSIG	-0.00357252	5.27011	479.58	3.88235	358.147
HIF1AN	9.73122	12.6885	NOSIG	-0.288675	1.7567	7.90516	9.70587	9.70587
HIGD1A	18.6666	15.6461	NOSIG	-0.0805943	2.63505	113.307	7.7647	104.823
HIGD2A	557.919	548.304	NOSIG	0.0322126	2.63505	131.753	1.94117	143.647
HINT1	556.675	536.868	NOSIG	-0.04024	0.878351	824.772	3.88235	679.411
HINT3	5.5948	6.33246	NOSIG	0.0122501	9.66186	104.524	7.7647	96.0881
HLA-B	1524.49	1066.57	NOSIG	-0.0182329	30.7423	1708.39	29.1176	1231.68
HLA-C	421.492	274.309	NOSIG	-0.0709865	7.90516	17.567	8.73529	14.5588
HLA-E	30.0925	36.2992	NOSIG	-0.120717	27.2289	27.2289	31.0588	19.4117
HMGB2	11.9565	13.6079	NOSIG	0.108048	29.8639	5.27011	36.8823	10.6765
HMGCR	10.3094	4.49588	NOSIG	0.0990665	29.8639	43.0392	8.73529	20.3823
HMGN4	18.9251	16.8558	NOSIG	-0.144474	14.0536	88.7135	16.5	47.5588
HNRNPA0	10.2423	12.6759	NOSIG	0.175938	6.14846	1.7567	4.85294	7.7647
HNRNPA3	5.68565	6.36041	NOSIG	-0.000153458	10.5402	4.39176	3.88235	4.85294
HNRNPAB	204.016	159.657	NOSIG	0.0212534	7.02681	917.877	1.94117	860.911
HNRNPC	30.2831	30.756	NOSIG	-0.032457	8.78351	7.90516	10.6765	8.73529
HNRNPF	17.5445	17.476	NOSIG	-0.0484163	8.78351	4.39176	3.88235	4.85294
HNRNPH3	20.6442	20.5886	NOSIG	0.0702264	169.522	18.4454	158.206	28.147
HNRNPR	3.98616	3.65562	NOSIG	-0.00818405	3.5134	1081.25	0.970587	949.234
HNRNPU	11.2607	12.2516	NOSIG	-0.0683654	22.8371	3.5134	16.5	1.94117
HNRNPUL1	22.5423	26.0154	NOSIG	0.0940551	13.1753	26.3505	9.70587	32.0294
HNRNPUL2	10.5494	10.5	NOSIG	0.152058	4.39176	1.7567	3.88235	7.7647
NA	NA	NA	NOSIG	-0.0266222	17.567	20.2021	24.2647	20.3823
HOXA13	4.40467	8.34417	NOSIG	0.215562	15.8103	1.7567	14.5588	5.82352
HOXB4	51.9114	44.9231	NOSIG	0.111111	3.5134	28.1072	0.970587	17.4706
HOXB7	32.9638	25.1849	NOSIG	0.0496904	14.0536	7.02681	12.6176	7.7647
HOXC9	52.348	52.2696	NOSIG	-0.143505	0.878351	1.7567	3.88235	2.91176
HPRT1	21.3182	19.7519	NOSIG	0.0183119	2.63505	0.878351	3.88235	3.88235
HPS3	11.8052	8.80414	NOSIG	0.0680502	3.5134	93.9836	0.970587	60.1764
HPS4	8.62393	8.4493	NOSIG	0.0950382	28.1072	2.63505	21.3529	3.88235
HPS5	9.89029	10.603	NOSIG	-0.116355	1.7567	16.6887	3.88235	11.647
HRH1	3.90321	5.6746	NOSIG	0.08193	11.4186	3.5134	6.79411	2.91176
HS2ST1	7.48722	4.81737	NOSIG	0.0591118	7.90516	1.7567	2.91176	2.91176
HSBP1	17.8766	15.1246	NOSIG	-0.0390154	83.4433	48.3093	105.794	49.5
HSD17B12	16.6934	7.39168	NOSIG	0.0979755	4.39176	111.551	0	42.7058
HSD17B7	16.2177	11.5485	NOSIG	0.235702	29.8639	6.14846	14.5588	8.73529
HSDL1	4.80013	6.06812	NOSIG	-0.103429	28.1072	13.1753	21.3529	5.82352
HSDL2	5.41974	6.15035	NOSIG	0.102938	55.3361	2.63505	74.7352	3.88235
HSP90AA1	229.284	250.503	NOSIG	0.0173943	18.4454	36.0124	23.2941	48.5294
HSP90AB1	214.387	247.941	NOSIG	-0.0592896	3.5134	208.169	7.7647	198.97
HSP90B2P	65.8031	64.0485	NOSIG	-0.0557649	29.8639	7.90516	50.4705	9.70587
HSPA13	2.60731	2.57336	NOSIG	0.220402	25.4722	8.78351	5.82352	5.82352
HSPA1A	427.469	425.738	NOSIG	-0.0299529	19.3237	310.936	23.2941	295.059
HSPA5	37.3716	45.0131	NOSIG	0.0809435	0.878351	7.02681	4.85294	19.4117
HSPA8	287.936	214.211	NOSIG	0.0228688	340.8	55.3361	316.411	58.2352
HSPA9	31.6596	42.8386	NOSIG	-0.0155603	4.39176	7.90516	2.91176	10.6765
HSPB8	35.7757	38.5307	NOSIG	0.0322876	6.14846	9.66186	9.70587	7.7647
HSPBAP1	7.94973	6.03178	NOSIG	0.330719	7.02681	7.02681	2.91176	12.6176
HSPD1	55.3335	48.995	NOSIG	0.0182094	7.90516	441.811	0	475.588
HSPH1	13.9041	12.1659	NOSIG	0.0800858	7.90516	0	18.4412	6.79411
HTATIP2	80.3155	58.9135	NOSIG	0.0905986	13.1753	2.63505	18.4412	2.91176
HTRA3	635.818	912.984	NOSIG	-0.119185	11.4186	59.7279	23.2941	67.9411
IARS	24.7037	26.0326	NOSIG	-0.10303	91.3485	7.02681	106.765	2.91176
ID2	11.1549	21.3077	NOSIG	0.06298	7.90516	22.8371	9.70587	38.8235
ID3	970.391	909.033	NOSIG	-0.0373924	1.7567	176.549	2.91176	143.647
IDE	2.49665	3.23275	NOSIG	0.285221	3.5134	0.878351	2.91176	3.88235
IDH1	44.623	45.7385	NOSIG	-0.0419796	4.39176	115.064	3.88235	110.647
IDH2	205.658	78.102	NOSIG	-0.205759	15.8103	12.2969	26.2059	7.7647
IDH3A	11.3516	11.0789	NOSIG	-0.049631	3.5134	66.7547	0.970587	61.147
IDI1	24.9947	9.34154	NOSIG	0.0801815	9.66186	332.895	2.91176	108.706
IER3	454.154	344.844	NOSIG	0.0875709	13.1753	175.67	8.73529	168.882
IER3IP1	13.2398	13.2734	NOSIG	-0.0532775	0.878351	158.982	3.88235	169.853
IFI16	15.8137	21.2249	NOSIG	0.0136845	47.431	2.63505	41.7353	2.91176
IFI35	163.743	305.368	NOSIG	0.113662	28.1072	4.39176	53.3823	14.5588
IFI44	15.2555	12.1185	NOSIG	0.0193122	42.1608	2.63505	24.2647	1.94117
IFIT1	4.0561	2.81238	NOSIG	-0.231188	5.27011	41.2825	3.88235	12.6176
IFITM10	72.1118	68.0918	NOSIG	-0.0824793	20.2021	2.63505	23.2941	1.94117
IFNAR1	8.12131	8.29508	NOSIG	-0.0743719	69.3897	0.878351	98.0293	4.85294
IFRD1	9.56912	9.60468	NOSIG	-0.0716601	55.3361	144.05	42.7058	82.4999
IFRD2	141.455	85.5225	NOSIG	0.135945	3.5134	61.4846	0.970587	81.5293
IFT80	2.93777	3.85314	NOSIG	0.0468125	6.14846	18.4454	8.73529	33.9706
IGF1R	3.99834	5.27511	NOSIG	-0.0922239	14.932	43.0392	13.5882	23.2941
IGF2BP1	1.51483	1.92628	NOSIG	0.0933838	4.39176	11.4186	2.91176	11.647
IGF2BP3	3.86337	4.46587	NOSIG	-0.00542725	1.7567	40.4041	2.91176	57.2647
IGF2R	15.2179	16.1357	NOSIG	0.0853385	43.0392	6.14846	22.3235	4.85294
IGFBP3	33.7654	45.8711	NOSIG	-0.150808	0.878351	31.6206	3.88235	33
IKBIP	37.3936	28.8809	NOSIG	0.0533595	4.39176	7.02681	2.91176	4.85294
IKBKAP	6.91984	4.86528	NOSIG	-0.118171	41.2825	3.5134	32.0294	0.970587
IL10RB	25.8751	28.7411	NOSIG	0.038221	7.90516	0.878351	7.7647	5.82352
IL13RA1	5.97732	6.25236	NOSIG	-0.0811681	2.63505	25.4722	1.94117	28.147
IL18	49.3125	53.4559	NOSIG	0.0801402	3.5134	143.171	0.970587	150.441
IL1A	12.1309	9.13332	NOSIG	0.0355585	3.5134	57.9712	1.94117	39.7941
IL1RAP	5.27485	3.20891	NOSIG	0.280224	20.2021	9.66186	5.82352	9.70587
IL27RA	221.601	291.293	NOSIG	-0.198765	0.878351	20.2021	3.88235	19.4117
ILF2	85.6882	69.308	NOSIG	-0.0385254	269.654	26.3505	345.529	23.2941
IMP3	153.216	142.449	NOSIG	0.0872185	15.8103	152.833	8.73529	171.794
IMP4	451.022	328.872	NOSIG	-0.12848	62.3629	5.27011	53.3823	0.970587
IMPACT	2.25892	1.43843	NOSIG	-0.0991439	55.3361	12.2969	72.794	8.73529
INPP1	52.5661	27.6257	NOSIG	-0.210559	13.1753	5.27011	16.5	1.94117
INTS3	7.9718	16.6692	NOSIG	-0.0917226	9.66186	8.78351	23.2941	13.5882
INTS6	4.42116	5.33331	NOSIG	0.0278973	4.39176	4.39176	3.88235	5.82352
IPO9	8.64171	7.41309	NOSIG	-0.0210508	17.567	5.27011	19.4117	2.91176
IPPK	9.70068	10.7639	NOSIG	-0.0179627	23.7155	3.5134	20.3823	2.91176
IQCB1	14.299	14.4075	NOSIG	-0.0980236	25.4722	0.878351	28.147	3.88235
IREB2	4.15894	4.84556	NOSIG	-0.108648	4.39176	49.1877	0.970587	45.6176
IRF1	8.2713	11.5245	NOSIG	0.245784	5.27011	7.90516	2.91176	14.5588
IRF2BP2	7.08391	7.66935	NOSIG	0.0465656	14.0536	40.4041	10.6765	38.8235
IRS2	16.4642	14.4213	NOSIG	-0.0277575	22.8371	112.429	20.3823	74.7352
IRX3	19.4072	18.7132	NOSIG	0.078811	6.14846	14.932	4.85294	18.4412
ISCA1	21.4419	19.0807	NOSIG	0.0899121	8.78351	73.7815	6.79411	78.6176
ISG20L2	32.3879	30.6768	NOSIG	-0.109467	5.27011	25.4722	5.82352	14.5588
ISOC1	9.93593	11.1073	NOSIG	0.174964	4.39176	51.8227	0	38.8235
ISY1	12.606	15.6098	NOSIG	-0.0277671	7.90516	79.0516	6.79411	49.5
ITPA	86.7325	60.5826	NOSIG	0.1275	11.4186	5.27011	13.5882	10.6765
ITPK1	200.197	132.74	NOSIG	-0.0918932	21.0804	9.66186	34.9411	10.6765
ITPR1	12.8976	10.3766	NOSIG	0.0704775	3.5134	175.67	1.94117	116.47
ITPRIP	20.585	9.64496	NOSIG	-0.0901535	3.5134	7.90516	0.970587	3.88235
ITPRIPL2	3.88242	3.78684	NOSIG	0.119471	9.66186	37.7691	5.82352	43.6764
IVD	9.99734	11.3245	NOSIG	0.222683	9.66186	2.63505	10.6765	8.73529
IVNS1ABP	8.1009	10.269	NOSIG	-0.128596	43.9176	16.6887	65.9999	13.5882
JAGN1	101.235	82.7121	NOSIG	-0.0128642	157.225	3.5134	139.765	2.91176
JAK1	16.9706	24.5599	NOSIG	-0.0328146	0.878351	73.7815	3.88235	166.941
JAZF1	2.82747	3.03737	NOSIG	0.0953819	7.90516	44.7959	2.91176	39.7941
JMJD1C	3.5304	3.16132	NOSIG	-0.239679	15.8103	4.39176	17.4706	0.970587
JMJD4	586.786	764.833	NOSIG	0.194456	17.567	0.878351	22.3235	3.88235
JOSD1	21.2926	18.7408	NOSIG	-0.0789826	2.63505	3.5134	5.82352	6.79411
JUN	15.2352	19.008	NOSIG	0.0818197	4.39176	5.27011	2.91176	6.79411
KATNBL1	2.52182	2.27966	NOSIG	0.116397	7.02681	6.14846	5.82352	7.7647
KBTBD6	2.29524	1.6751	NOSIG	0.0296097	7.02681	40.4041	3.88235	34.9411
KCMF1	2.30063	2.77288	NOSIG	-0.145667	6.14846	5.27011	1.94117	2.91176
KCNK1	34.497	30.4602	NOSIG	-0.0593542	0.878351	14.0536	4.85294	15.5294
KCNK15	200.14	284.781	NOSIG	0.0167564	17.567	4.39176	42.7058	9.70587
KCTD10	7.25063	9.6145	NOSIG	-0.183449	13.1753	14.932	22.3235	11.647
KCTD9	7.89789	7.76894	NOSIG	-0.119085	11.4186	3.5134	13.5882	0.970587
KDELC2	4.93669	3.19829	NOSIG	-0.132508	3.5134	17.567	2.91176	6.79411
KDELR3	34.9615	24.2781	NOSIG	0.128602	4.39176	55.3361	0.970587	60.1764
KDM4B	4.28375	6.29237	NOSIG	0.324799	14.0536	0.878351	11.647	5.82352
KDSR	3.87523	3.98	NOSIG	0.148108	4.39176	4.39176	0	7.7647
KHDRBS1	42.5682	44.1287	NOSIG	-0.0191853	5.27011	80.8083	0	61.147
KHNYN	39.2675	50.6135	NOSIG	0.078459	35.134	5.27011	35.9117	7.7647
KHSRP	9.81043	7.53513	NOSIG	-0.0100089	31.6206	64.998	38.8235	76.6764
KIAA0226	12.9799	9.54099	NOSIG	-0.0263692	17.567	10.5402	10.6765	5.82352
KIAA0368	6.38213	6.8189	NOSIG	-0.0555432	1.7567	64.1196	2.91176	52.4117
KIAA1211	2.13755	2.65771	NOSIG	-0.0578315	10.5402	7.02681	11.647	5.82352
KIAA1524	1.91507	1.84499	NOSIG	-0.141561	4.39176	6.14846	4.85294	2.91176
KIAA1549	2.82324	4.12281	NOSIG	0.0446195	8.78351	6.14846	5.82352	4.85294
NA	NA	NA	NOSIG	0.120261	14.932	17.567	6.79411	13.5882
KIAA2013	36.9675	32.4067	NOSIG	-0.0695991	7.02681	17.567	9.70587	19.4117
KIF13A	10.8433	13.6151	NOSIG	0.228729	2.63505	6.14846	1.94117	14.5588
KIF20B	7.15434	6.46374	NOSIG	0.168574	4.39176	36.0124	0.970587	45.6176
KIF23	20.6119	21.9996	NOSIG	-0.0862966	2.63505	162.495	5.82352	161.117
KIF3B	8.05342	10.3254	NOSIG	-0.0928377	5.27011	9.66186	11.647	16.5
KIF5B	6.50909	6.73696	NOSIG	0.05229	6.14846	99.2537	0.970587	90.2646
KLF3	2.84242	2.87139	NOSIG	-0.020646	9.66186	7.02681	13.5882	8.73529
KLF5	15.1784	16.5428	NOSIG	0.00603238	1.7567	366.272	3.88235	411.529
KLHL18	14.2368	13.2508	NOSIG	0.043926	8.78351	9.66186	5.82352	9.70587
KLHL20	3.82435	4.17292	NOSIG	0.0305613	0.878351	5.27011	3.88235	5.82352
KLHL24	0.881897	0.708042	NOSIG	0.120886	1.7567	5.27011	2.91176	13.5882
KLHL5	3.60267	3.91692	NOSIG	-0.0162678	7.90516	4.39176	7.7647	2.91176
KLHL7	15.9708	10.7571	NOSIG	-0.00561341	4.39176	5.27011	3.88235	3.88235
KLHL8	3.83776	3.73252	NOSIG	-0.0430519	2.63505	5.27011	2.91176	0.970587
KMT2A	4.79428	5.49878	NOSIG	-0.0887474	6.14846	45.6743	3.88235	39.7941
KPNA1	4.24869	4.97027	NOSIG	-0.0250493	3.5134	1.7567	10.6765	3.88235
KPNA2	131.058	131.99	NOSIG	-0.0452337	288.099	6.14846	312.529	2.91176
KPNA3	8.80238	8.65213	NOSIG	0.131471	21.9588	32.499	17.4706	40.7647
KPNA6	10.8554	12.1134	NOSIG	-0.142557	4.39176	43.0392	13.5882	60.1764
KPNB1	12.797	14.8685	NOSIG	-0.00761591	3.5134	22.8371	3.88235	32.0294
KRR1	2.81624	3.6022	NOSIG	0.123135	25.4722	13.1753	23.2941	10.6765
KRT10	219.857	258.152	NOSIG	-0.027366	8.78351	732.545	12.6176	676.499
KRT8	1323.93	1454.66	NOSIG	0.0270125	225.736	0.878351	424.147	3.88235
KYNU	56.2107	62.577	NOSIG	0.0409331	466.404	1.7567	332.911	3.88235
L3MBTL2	63.9325	66.6978	NOSIG	0.0421263	11.4186	2.63505	11.647	3.88235
LACTB2	4.0724	3.88273	NOSIG	0.0739286	21.0804	2.63505	11.647	1.94117
LAMC3	302.379	358.776	NOSIG	-0.247594	9.66186	3.5134	19.4117	1.94117
LAMP1	59.7697	55.9966	NOSIG	0.125995	27.2289	0.878351	41.7353	4.85294
LAPTM4A	27.7061	31.2761	NOSIG	0.0392608	4.39176	143.171	3.88235	249.441
LAPTM4B	32.3288	31.7538	NOSIG	0.00407631	46.5526	543.699	42.7058	520.235
LARP1	30.4356	32.2912	NOSIG	0.000575536	66.7547	88.7135	79.5882	105.794
LARP4	4.49642	2.46482	NOSIG	-0.164609	3.5134	24.5938	2.91176	9.70587
LARP4B	3.63152	3.01981	NOSIG	0.168747	14.932	6.14846	2.91176	1.94117
LARP6	819.987	961.959	NOSIG	0.00777933	24.5938	1.7567	46.5882	3.88235
LBR	5.68868	4.95043	NOSIG	0.145012	2.63505	41.2825	2.91176	39.7941
LDHB	301.508	277.566	NOSIG	-0.0188861	6.14846	2191.49	4.85294	2160.53
LDLRAD3	4.53362	5.49675	NOSIG	-0.298807	0	11.4186	4.85294	17.4706
LEMD2	49.008	59.9581	NOSIG	-0.055491	8.78351	22.8371	6.79411	13.5882
LENG9	334.752	180.898	NOSIG	-0.103939	4.39176	19.3237	2.91176	9.70587
NA	NA	NA	NOSIG	0.0199089	3.5134	223.98	3.88235	184.412
LEPROT	60.7756	62.2692	NOSIG	-0.00751211	9.66186	7.02681	3.88235	0.970587
LETM1	29.9005	26.9668	NOSIG	0.00438477	8.78351	15.8103	12.6176	25.2353
LGALS8	10.2369	10.3771	NOSIG	-0.0526321	38.6474	50.066	55.3235	57.2647
LGR4	2.57639	2.83793	NOSIG	-0.207529	0.878351	32.499	6.79411	26.2059
LIFR	0.918443	1.03084	NOSIG	-0.226117	14.0536	4.39176	26.2059	3.88235
LIMA1	19.0036	12.1566	NOSIG	0.0911606	10.5402	27.2289	7.7647	30.0882
LIMS1	4.9965	4.80538	NOSIG	-0.0758955	3.5134	57.0928	1.94117	45.6176
LIN7C	1.06324	1.17995	NOSIG	-0.206756	3.5134	3.5134	10.6765	1.94117
LINC00938	6.45855	6.83165	NOSIG	-0.153252	12.2969	3.5134	20.3823	2.91176
LIX1L	7.88384	9.33601	NOSIG	-0.240441	4.39176	23.7155	7.7647	14.5588
LLPH	18.0408	14.6714	NOSIG	0.0310624	4.39176	59.7279	3.88235	44.647
LMAN2	181.938	229.87	NOSIG	-0.0295825	2.63505	104.524	5.82352	149.47
LMAN2L	31.6789	36.0994	NOSIG	-0.124105	2.63505	25.4722	7.7647	32.0294
LMBR1	4.05237	4.86714	NOSIG	-0.0702679	3.5134	3.5134	1.94117	3.88235
LMLN	1.53396	2.95221	NOSIG	-0.253898	2.63505	7.02681	11.647	8.73529
LMNA	664.82	1181.72	NOSIG	-0.0214554	2.63505	13.1753	2.91176	8.73529
NA	NA	NA	NOSIG	-0.0849412	2.63505	24.5938	5.82352	30.0882
NA	NA	NA	NOSIG	-0.00419423	9.66186	3.5134	6.79411	2.91176
NA	NA	NA	NOSIG	-0.00444955	3.5134	38.6474	4.85294	34.9411
NA	NA	NA	NOSIG	-0.0791067	2.63505	3.5134	4.85294	2.91176
LONP2	8.79034	10.1816	NOSIG	-0.0645813	18.4454	3.5134	12.6176	1.94117
LONRF1	5.05561	3.9896	NOSIG	-0.121694	1.7567	47.431	3.88235	34.9411
LOX	4.17228	4.50213	NOSIG	0.0983551	4.39176	49.1877	3.88235	45.6176
LPCAT2	1.46056	2.56016	NOSIG	0.0244018	14.932	9.66186	23.2941	20.3823
LPGAT1	1.82458	2.19781	NOSIG	0.014401	4.39176	5.27011	7.7647	16.5
LPP	1.16919	1.06571	NOSIG	-0.262265	0.878351	13.1753	4.85294	12.6176
LPPR3	0	0	NOSIG	0.142017	2.63505	1.7567	1.94117	3.88235
LRCH1	6.90888	5.42106	NOSIG	-0.0614973	8.78351	13.1753	7.7647	8.73529
LRIF1	8.97476	9.27111	NOSIG	0.0969382	17.567	1.7567	10.6765	3.88235
LRP11	13.0192	12.7364	NOSIG	0.0857483	9.66186	4.39176	7.7647	0.970587
LRPAP1	4.8212	3.57299	NOSIG	-0.15567	20.2021	3.5134	27.1764	3.88235
LRRC58	2.64025	2.8544	NOSIG	-0.0931323	1.7567	86.9568	4.85294	88.3234
LRRC59	91.4731	85.0209	NOSIG	-0.0873485	5.27011	30.7423	4.85294	17.4706
LRRC8A	1.85519	3.55216	NOSIG	0.100217	5.27011	3.5134	1.94117	2.91176
LRRFIP1	28.4369	26.1268	NOSIG	-0.010038	5.27011	152.833	1.94117	75.7058
LRRFIP2	9.83901	11.1466	NOSIG	-0.125056	2.63505	69.3897	9.70587	80.5587
LSG1	20.6205	25.0161	NOSIG	-0.153688	18.4454	9.66186	49.5	14.5588
LSM5	14.064	14.4655	NOSIG	0.0657859	5.27011	4.39176	1.94117	4.85294
LTBP1	7.4079	6.51888	NOSIG	0.116929	4.39176	3.5134	0.970587	2.91176
LUZP1	16.378	17.0642	NOSIG	-0.0369666	24.5938	11.4186	42.7058	15.5294
LYAR	80.4003	78.3856	NOSIG	-0.00391913	2.63505	145.806	1.94117	92.2058
LYPD6	1.41024	2.68523	NOSIG	0.0273845	3.5134	4.39176	6.79411	8.73529
LYRM2	6.63876	5.99338	NOSIG	0.133743	7.90516	1.7567	8.73529	4.85294
LYRM7	3.37871	3.02786	NOSIG	0.00913196	25.4722	36.8907	27.1764	40.7647
LZIC	11.7691	14.1859	NOSIG	0.161468	13.1753	4.39176	7.7647	4.85294
M6PR	21.0176	28.0113	NOSIG	-0.0321181	7.02681	167.765	11.647	197.029
MAF1	159.594	237.684	NOSIG	0.0636833	2.63505	37.7691	1.94117	43.6764
MAFG	5.29052	3.94961	NOSIG	0.14309	3.5134	5.27011	0.970587	8.73529
MAGEF1	22.6542	25.056	NOSIG	0.100636	4.39176	93.1052	0.970587	85.4117
MAGOHB	4.11652	2.85929	NOSIG	-0.0934381	6.14846	100.132	9.70587	83.4705
MAK16	3.33598	4.64956	NOSIG	0.0768999	2.63505	7.90516	2.91176	13.5882
MAL2	4.31292	2.93413	NOSIG	-0.0627842	7.02681	28.9856	3.88235	11.647
MALT1	4.16544	2.16733	NOSIG	-0.143344	12.2969	2.63505	23.2941	5.82352
MAP1LC3B	17.8617	15.8622	NOSIG	0.0349463	96.6186	39.5258	71.8235	28.147
MAP2K1	50.5775	44.5102	NOSIG	0.0302839	43.9176	2.63505	23.2941	1.94117
MAP2K4	6.6592	5.28942	NOSIG	0.227109	8.78351	6.14846	3.88235	5.82352
MAP2K6	24.9918	19.0432	NOSIG	-0.128947	7.90516	11.4186	10.6765	8.73529
MAP2K7	41.6409	48.8668	NOSIG	0.0264711	14.0536	8.78351	5.82352	7.7647
MAP3K2	1.41984	1.40382	NOSIG	-0.114787	3.5134	8.78351	6.79411	6.79411
MAP4K4	2.95226	3.87231	NOSIG	-0.118448	1.7567	3.5134	3.88235	4.85294
MAP4K5	2.60503	3.14462	NOSIG	0.266855	11.4186	14.0536	4.85294	21.3529
MAP7	5.56252	5.10939	NOSIG	0.093967	40.4041	3.5134	24.2647	2.91176
MAPK6	6.61341	7.36929	NOSIG	0.0634589	3.5134	72.9031	0.970587	84.4411
MAPK7	161.917	368.908	NOSIG	0.143451	40.4041	0.878351	55.3235	5.82352
MAPKAP1	52.4797	34.9904	NOSIG	-0.0485907	11.4186	36.0124	3.88235	26.2059
MAPRE1	17.9716	17.365	NOSIG	0.195558	17.567	14.0536	7.7647	13.5882
MARCKSL1	62.9433	66.1217	NOSIG	0.0416505	2.63505	47.431	1.94117	45.6176
MARK1	3.04328	3.58036	NOSIG	-0.0913323	5.27011	20.2021	5.82352	12.6176
MARS	81.2163	68.9339	NOSIG	-0.145837	2.63505	26.3505	4.85294	19.4117
MASTL	9.87079	8.47616	NOSIG	0.18607	15.8103	1.7567	20.3823	6.79411
MATR3	13.3369	12.9803	NOSIG	0.0813581	27.2289	2.63505	29.1176	3.88235
MAU2	31.8436	35.3508	NOSIG	-0.00743397	12.2969	23.7155	16.5	31.0588
MBTPS2	4.18404	4.12208	NOSIG	-0.11323	1.7567	50.9444	4.85294	57.2647
MCCC1	24.1729	11.2512	NOSIG	-0.0936586	1.7567	57.9712	2.91176	36.8823
MCCC2	17.3588	13.7189	NOSIG	-0.0455714	4.39176	55.3361	1.94117	51.4411
MCFD2	26.7359	25.0939	NOSIG	0.0172023	1.7567	267.897	5.82352	290.206
MCM4	18.5437	23.2241	NOSIG	0.0273975	2.63505	14.932	3.88235	20.3823
MCM6	8.03468	7.63495	NOSIG	0.0602035	101.01	1.7567	119.382	4.85294
MCPH1	4.84794	5.29106	NOSIG	0.0568696	10.5402	3.5134	7.7647	0.970587
MCTP2	10.0897	7.70834	NOSIG	-0.159086	4.39176	11.4186	2.91176	1.94117
MCUR1	5.77634	4.33126	NOSIG	-0.202043	18.4454	5.27011	13.5882	0.970587
MDH2	97.2249	115.736	NOSIG	0.0429617	34.2557	3.5134	38.8235	5.82352
MDM2	2.32205	3.41536	NOSIG	-0.0527066	2.63505	21.9588	1.94117	14.5588
ME3	127.488	132.198	NOSIG	-0.0573352	10.5402	15.8103	12.6176	14.5588
MEA1	468.99	549.974	NOSIG	0.101842	113.307	5.27011	132.97	13.5882
MED1	6.60029	5.94902	NOSIG	0.077271	11.4186	6.14846	7.7647	5.82352
MED10	99.5759	85.7799	NOSIG	-0.0635537	2.63505	51.8227	3.88235	41.7353
MED12	18.7306	19.4866	NOSIG	0.0584705	11.4186	1.7567	15.5294	3.88235
MED31	45.1794	35.2039	NOSIG	0.0391152	42.1608	185.332	13.5882	77.647
MED7	19.3831	30.1888	NOSIG	-0.191685	0.878351	5.27011	5.82352	2.91176
MED8	54.1737	42.1424	NOSIG	-0.303523	2.63505	13.1753	6.79411	6.79411
MEF2A	3.66091	4.22415	NOSIG	-0.063378	5.27011	2.63505	5.82352	2.91176
MEGF6	70.2286	91.5975	NOSIG	-0.094572	17.567	37.7691	39.7941	56.2941
MEGF9	1.64332	1.38653	NOSIG	-0.256606	3.5134	14.932	4.85294	5.82352
MEMO1	29.1879	32.4027	NOSIG	-0.154263	33.3773	14.0536	34.9411	6.79411
MESDC2	36.4304	21.9872	NOSIG	0.0123292	14.932	7.02681	7.7647	4.85294
METAP1	11.8851	11.7906	NOSIG	-0.00547627	1.7567	10.5402	2.91176	16.5
METAP2	33.1699	31.6242	NOSIG	0.0255035	57.9712	12.2969	46.5882	12.6176
METRNL	131.766	138.268	NOSIG	-0.00347426	21.0804	44.7959	28.147	59.2058
NA	NA	NA	NOSIG	0.266474	4.39176	12.2969	0.970587	16.5
METTL23	125.302	88.0898	NOSIG	-0.0392171	122.091	3.5134	55.3235	0.970587
METTL2A	5.22262	8.27279	NOSIG	0.0811223	8.78351	1.7567	12.6176	2.91176
METTL7A	5.87015	5.26416	NOSIG	-0.117769	71.1464	4.39176	81.5293	0.970587
METTL7B	147.426	135.809	NOSIG	0.177303	4.39176	0.878351	3.88235	4.85294
METTL9	7.25548	6.88905	NOSIG	0.0751867	2.63505	7.90516	5.82352	11.647
MFAP1	73.3651	67.4756	NOSIG	0.057735	51.8227	18.4454	58.2352	26.2059
MFAP3	4.15509	3.74058	NOSIG	-0.30088	1.7567	2.63505	7.7647	2.91176
MFAP5	15.1438	15.3829	NOSIG	-0.123763	28.1072	5.27011	29.1176	0
MFF	81.6488	70.4177	NOSIG	0.0445359	7.02681	830.92	0	559.058
MFSD1	21.609	22.6654	NOSIG	0.0695692	10.5402	1.7567	2.91176	2.91176
MFSD11	7.94361	7.46538	NOSIG	0.125137	6.14846	8.78351	3.88235	9.70587
MGAT2	8.72146	6.97835	NOSIG	0.093213	11.4186	15.8103	8.73529	20.3823
MGEA5	6.8218	9.00751	NOSIG	0.167813	5.27011	31.6206	0.970587	38.8235
MGLL	39.6093	32.5424	NOSIG	0.169315	8.78351	12.2969	0.970587	8.73529
MIA3	3.13348	3.50199	NOSIG	0.130451	36.8907	5.27011	45.6176	12.6176
MIB1	0.778681	1.25659	NOSIG	0.178068	3.5134	5.27011	5.82352	17.4706
MINA	1.93555	1.25752	NOSIG	0.206023	4.39176	14.0536	0.970587	12.6176
NA	NA	NA	NOSIG	0.0546599	7.02681	7.02681	7.7647	10.6765
MKRN2	17.2895	16.2733	NOSIG	0.0972173	1.7567	6.14846	2.91176	7.7647
MLEC	12.3236	12.6464	NOSIG	-0.0578066	14.932	44.7959	29.1176	60.1764
MLF1	2.72937	1.67681	NOSIG	0.125591	14.0536	13.1753	4.85294	7.7647
NA	NA	NA	NOSIG	0.117809	30.7423	5.27011	30.0882	8.73529
MMAB	12.9326	13.9046	NOSIG	-0.0835711	10.5402	10.5402	13.5882	9.70587
MMADHC	37.5774	30.7764	NOSIG	-0.0250198	4.39176	4.39176	1.94117	0.970587
MME	2.15144	2.94862	NOSIG	0.120341	2.63505	0	2.91176	6.79411
MOB1A	21.6422	27.7709	NOSIG	-0.0232049	2.63505	5.27011	3.88235	1.94117
MOB4	1.9982	2.84728	NOSIG	0.0171726	4.39176	28.1072	6.79411	55.3235
MORC3	3.11535	2.91328	NOSIG	0.0261137	8.78351	22.8371	7.7647	23.2941
MORF4L1	67.742	65.8523	NOSIG	0.0528756	5.27011	573.563	0.970587	711.441
MOSPD2	2.52963	1.82716	NOSIG	-0.04879	4.39176	25.4722	4.85294	26.2059
MPC2	15.9044	14.6162	NOSIG	-0.0406211	3.5134	6.14846	4.85294	2.91176
MPHOSPH8	18.5097	19.7641	NOSIG	6.15e-17	13.1753	2.63505	26.2059	5.82352
MPP5	2.40898	3.16354	NOSIG	0.122765	7.90516	14.0536	4.85294	14.5588
MPPE1	7.07332	10.319	NOSIG	0.0811274	3.5134	8.78351	3.88235	12.6176
MPZL2	14.281	20.9109	NOSIG	0.0694729	4.39176	21.9588	2.91176	25.2353
MR1	3.157	4.34021	NOSIG	-0.121914	9.66186	4.39176	13.5882	3.88235
MRFAP1L1	25.9434	32.1647	NOSIG	0.0256369	9.66186	41.2825	5.82352	29.1176
MRGBP	46.4973	30.7407	NOSIG	0.100098	2.63505	3.5134	2.91176	2.91176
NA	NA	NA	NOSIG	-0.0733393	322.355	13.1753	270.794	3.88235
MRPL17	25.2426	23.8175	NOSIG	0.120503	5.27011	8.78351	4.85294	11.647
MRPL19	2.25744	3.33877	NOSIG	-0.0756076	8.78351	5.27011	7.7647	2.91176
MRPL28	460.673	369.873	NOSIG	0	21.9588	2.63505	22.3235	2.91176
MRPL3	49.522	39.4262	NOSIG	-0.0842457	21.9588	6.14846	20.3823	1.94117
MRPL32	227.285	202.338	NOSIG	-0.0472763	15.8103	124.726	18.4412	105.794
MRPL42	8.65934	8.08626	NOSIG	-0.0933598	3.5134	36.8907	2.91176	29.1176
MRPL44	27.1427	31.0006	NOSIG	-0.100056	13.1753	15.8103	17.4706	13.5882
MRPL47	28.6253	21.9061	NOSIG	0.0370239	149.32	3.5134	144.618	1.94117
MRPL51	215.525	265.206	NOSIG	-0.102653	34.2557	3.5134	56.2941	2.91176
MRPS14	9.49434	9.99161	NOSIG	0.246948	17.567	10.5402	6.79411	11.647
MRPS28	110.439	58.7132	NOSIG	0.0322219	4.39176	57.0928	1.94117	37.8529
MRPS36	14.8747	16.2646	NOSIG	-0.0261826	195.872	4.39176	150.441	1.94117
MRPS6	86.4621	41.4612	NOSIG	-0.106396	1.7567	17.567	3.88235	19.4117
MRPS7	377.442	308.646	NOSIG	-0.00739502	15.8103	166.008	20.3823	197.029
MRS2	12.5608	10.0226	NOSIG	0.0215461	4.39176	34.2557	2.91176	14.5588
MRTO4	44.0995	38.0598	NOSIG	0.00350618	7.90516	21.0804	8.73529	24.2647
MSANTD4	5.78898	5.68598	NOSIG	0.295238	5.27011	8.78351	1.94117	15.5294
MSL1	4.81239	2.34563	NOSIG	-0.0936586	17.567	7.02681	20.3823	4.85294
MSL3	15.8379	13.3993	NOSIG	-0.143887	50.066	5.27011	43.6764	0.970587
MSMO1	31.9904	18.8623	NOSIG	-0.0543869	4.39176	4.39176	0.970587	0.970587
MSN	17.2909	13.5522	NOSIG	0.039173	10.5402	6.14846	13.5882	8.73529
MSX1	11.883	17.9049	NOSIG	0.126927	7.02681	35.134	3.88235	43.6764
MTAP	3.77617	3.04162	NOSIG	-0.118056	16.6887	0.878351	16.5	3.88235
MTCH2	9.14541	8.66516	NOSIG	-0.0999004	115.064	21.0804	181.5	18.4412
MTDH	9.44166	9.36123	NOSIG	-0.0515701	20.2021	52.7011	20.3823	35.9117
NA	NA	NA	NOSIG	0.23355	3.5134	14.932	0.970587	18.4412
MTF2	4.32604	4.00546	NOSIG	0.0291692	1.7567	4.39176	2.91176	2.91176
MTFR1	5.13293	3.47056	NOSIG	-0.133631	2.63505	17.567	2.91176	8.73529
MTHFD2	31.3322	30.4068	NOSIG	-0.00704808	1.7567	82.565	4.85294	83.4705
MTHFD2L	0.382178	0.216184	NOSIG	0.0162336	3.5134	3.5134	2.91176	1.94117
MTHFS	15.521	10.5489	NOSIG	-0.0975859	56.2145	7.02681	82.4999	4.85294
MTMR12	6.99687	8.02179	NOSIG	0.0540089	13.1753	51.8227	12.6176	65.9999
MTMR2	7.84002	7.92071	NOSIG	-0.123354	0.878351	14.0536	3.88235	9.70587
MTO1	11.48	10.5678	NOSIG	0.0368712	11.4186	5.27011	5.82352	3.88235
MTPAP	1.73817	1.86548	NOSIG	0.174217	12.2969	43.9176	3.88235	41.7353
MTR	1.99871	1.61714	NOSIG	-0.115993	0.878351	9.66186	6.79411	10.6765
MTRR	17.8254	18.9684	NOSIG	0.0476584	3.5134	125.604	1.94117	121.323
MUT	3.50071	3.65987	NOSIG	-0.115656	3.5134	4.39176	10.6765	1.94117
MXD4	37.1767	28.5574	NOSIG	0.037638	111.551	3.5134	57.2647	2.91176
MXI1	8.15361	7.76173	NOSIG	0.164375	46.5526	1.7567	20.3823	2.91176
MYCBP	14.7165	11.8907	NOSIG	-0.184289	64.1196	6.14846	41.7353	0
MYH10	18.4006	18.9553	NOSIG	-0.305443	6.14846	15.8103	6.79411	4.85294
MYNN	1.89255	2.5532	NOSIG	0.250954	27.2289	3.5134	13.5882	8.73529
MYO10	5.97649	5.65362	NOSIG	-0.0534548	7.90516	6.14846	7.7647	2.91176
MYO1B	5.14129	3.62675	NOSIG	-0.00121853	6.14846	10.5402	2.91176	3.88235
MYO1C	89.2272	95.0943	NOSIG	0.166667	17.567	9.66186	9.70587	10.6765
MZT1	3.37448	3.36697	NOSIG	-0.234095	7.02681	9.66186	14.5588	10.6765
NAA15	6.2732	5.56434	NOSIG	-0.128124	0.878351	3.5134	3.88235	3.88235
NAA25	4.31954	2.9885	NOSIG	0.191857	11.4186	18.4454	0.970587	17.4706
NAA40	22.2096	24.8411	NOSIG	0.00674261	2.63505	22.8371	2.91176	24.2647
NAA50	4.65771	4.42936	NOSIG	0.0665275	14.0536	2.63505	7.7647	1.94117
NAAA	36.8638	40.9671	NOSIG	-0.208952	3.5134	7.90516	7.7647	4.85294
NABP1	2.56637	3.52759	NOSIG	0.113976	29.8639	11.4186	20.3823	11.647
NADK	20.3217	34.6255	NOSIG	0.0234084	14.932	7.90516	17.4706	9.70587
NA	NA	NA	NOSIG	-0.0153263	30.7423	11.4186	40.7647	11.647
NAE1	21.8132	24.6506	NOSIG	0.0988787	25.4722	2.63505	13.5882	2.91176
NAGA	73.1878	71.5066	NOSIG	0.0718908	10.5402	22.8371	7.7647	23.2941
NAP1L1	7.64563	12.6425	NOSIG	-0.0441677	14.0536	291.613	11.647	168.882
NAPG	3.25239	3.31521	NOSIG	-0.20251	7.90516	13.1753	10.6765	4.85294
NA	NA	NA	NOSIG	0.0850245	10.5402	2.63505	6.79411	3.88235
NARS	19.1479	24.886	NOSIG	-0.0225949	0.878351	273.167	4.85294	289.235
NARS2	10.8606	11.6567	NOSIG	-0.162243	11.4186	19.3237	13.5882	11.647
NCBP1	5.17961	6.59788	NOSIG	0.0690561	4.39176	13.1753	1.94117	22.3235
NCBP2	19.0764	16.6917	NOSIG	-0.0675668	1.7567	63.2413	3.88235	64.0588
NCEH1	6.06526	4.96982	NOSIG	-0.0853063	4.39176	93.9836	3.88235	59.2058
NCK1	2.29643	2.50777	NOSIG	-0.213803	18.4454	9.66186	26.2059	4.85294
NCKAP1	9.85792	9.51174	NOSIG	0.0920522	4.39176	160.738	0.970587	258.176
NCLN	338.719	394.937	NOSIG	-0.00801826	8.78351	2.63505	11.647	3.88235
NCOA7	3.18577	3.50098	NOSIG	-0.0379683	2.63505	67.633	6.79411	109.676
NDC1	4.54691	5.95201	NOSIG	-0.0390197	21.0804	40.4041	21.3529	33.9706
NDFIP1	3.39666	3.99069	NOSIG	-0.0673671	5.27011	5.27011	7.7647	1.94117
NDFIP2	4.0927	4.58168	NOSIG	-0.0947857	49.1877	6.14846	61.147	5.82352
NDNL2	4.08194	4.14907	NOSIG	0.105007	7.02681	48.3093	0.970587	18.4412
NDUFA5	1.88783	2.21371	NOSIG	0.0453612	7.90516	62.3629	6.79411	71.8235
NDUFAF4	5.71772	4.88702	NOSIG	0.137329	4.39176	5.27011	0.970587	4.85294
NDUFS1	13.2742	11.137	NOSIG	0.00104779	91.3485	3.5134	44.647	1.94117
NEDD4	3.82337	4.23095	NOSIG	-0.0422409	1.7567	7.90516	3.88235	7.7647
NEDD8	423.249	377.971	NOSIG	0.040876	92.2269	2.63505	99.9705	4.85294
NEK2	16.1221	12.597	NOSIG	0.0515658	9.66186	90.4702	5.82352	76.6764
NEK6	32.0925	24.3651	NOSIG	0.107957	20.2021	1.7567	16.5	3.88235
NEK9	26.8125	26.9632	NOSIG	-0.00505555	2.63505	3.5134	3.88235	4.85294
NELFE	239.326	396.151	NOSIG	0.0427909	34.2557	2.63505	41.7353	4.85294
NEMF	14.7307	16.5844	NOSIG	0.0666666	87.8351	0.878351	99.9705	6.79411
NET1	2.4803	2.23514	NOSIG	0.215114	11.4186	0	10.6765	4.85294
NETO2	5.41917	4.32704	NOSIG	-0.0762078	46.5526	11.4186	33	4.85294
NFE2L1	60.8847	84.7888	NOSIG	-0.0245595	67.633	2.63505	149.47	4.85294
NFE2L2	33.7836	35.3606	NOSIG	0.00773694	4.39176	2.63505	1.94117	1.94117
NFKB1	60.0545	42.624	NOSIG	0.0461106	194.116	3.5134	136.853	4.85294
NFKBIA	60.1088	57.3175	NOSIG	-0.0219891	8.78351	55.3361	5.82352	48.5294
NFKBIZ	3.28173	2.10309	NOSIG	0.00117792	7.02681	31.6206	4.85294	23.2941
NFX1	28.1393	30.4592	NOSIG	0.0206208	2.63505	2.63505	3.88235	2.91176
NFXL1	1.51806	1.67053	NOSIG	-0.0600019	13.1753	2.63505	18.4412	2.91176
NGRN	277.882	274.321	NOSIG	0.0240929	3.5134	137.901	3.88235	189.265
NHLRC3	2.75098	2.84935	NOSIG	-0.0765096	5.27011	23.7155	3.88235	12.6176
NID1	8.81369	4.00427	NOSIG	-0.120527	28.9856	41.2825	20.3823	17.4706
NIPA2	14.6133	11.5022	NOSIG	-0.0851943	5.27011	3.5134	1.94117	0.970587
NIT1	233.153	180.914	NOSIG	0.00614441	38.6474	2.63505	33	1.94117
NLN	3.73707	4.20355	NOSIG	-0.0529695	11.4186	33.3773	10.6765	26.2059
NMD3	4.94324	4.23109	NOSIG	-0.0135642	89.5918	4.39176	112.588	1.94117
NME3	2476.97	2757.31	NOSIG	0.0751485	3.5134	72.9031	1.94117	83.4705
NNT	10.4326	9.49499	NOSIG	0.00345495	2.63505	36.8907	1.94117	40.7647
NOC3L	6.45148	5.48521	NOSIG	0.0510629	3.5134	27.2289	1.94117	22.3235
NOL11	20.9592	20.1598	NOSIG	-0.029065	1.7567	86.0784	2.91176	90.2646
NOL6	63.5189	44.559	NOSIG	-0.0064749	2.63505	1.7567	3.88235	2.91176
NOL7	29.4496	19.73	NOSIG	0.0354254	54.4578	5.27011	44.647	10.6765
NOL8	16.7146	18.4948	NOSIG	-0.0162092	4.39176	8.78351	1.94117	7.7647
NOMO1	44.0756	33.4916	NOSIG	0.0760976	9.66186	52.7011	8.73529	74.7352
NOMO2	46.1709	41.9579	NOSIG	-0.058722	1.7567	14.0536	2.91176	14.5588
NOMO3	36.6888	31.9229	NOSIG	-0.0442527	17.567	3.5134	20.3823	4.85294
NONO	55.7661	71.6776	NOSIG	-0.26328	6.14846	2.63505	25.2353	2.91176
NOTCH2	4.34801	4.15154	NOSIG	-0.0491473	2.63505	20.2021	1.94117	9.70587
NPAT	2.65909	2.46764	NOSIG	0.189147	14.932	5.27011	14.5588	9.70587
NPC1	16.8914	9.503	NOSIG	-0.175909	4.39176	33.3773	5.82352	19.4117
NPDC1	864.968	936.764	NOSIG	0.00944006	3.5134	96.6186	4.85294	133.941
NPM1	224.874	186.279	NOSIG	0.019545	0	5.27011	5.82352	8.73529
NPR3	4.29807	5.32955	NOSIG	0.0891026	7.02681	103.645	4.85294	169.853
NPTN	21.904	22.4513	NOSIG	0.00534515	7.02681	306.545	4.85294	235.853
NR2C2	2.38812	3.80781	NOSIG	-0.220847	4.39176	14.0536	5.82352	7.7647
NR2F1	17.2477	21.669	NOSIG	0.0499838	7.02681	33.3773	3.88235	25.2353
NR2F2	3.499	1.39062	NOSIG	0.261411	4.39176	15.8103	0	11.647
NR3C1	5.10926	6.17646	NOSIG	0.0421515	0.878351	6.14846	3.88235	11.647
NRAS	4.86074	4.52137	NOSIG	0.158762	11.4186	14.932	4.85294	20.3823
NRG4	5.33303	8.6944	NOSIG	-0.0336303	13.1753	5.27011	16.5	2.91176
NRP1	1.72013	7.12773	NOSIG	-0.0195506	1.7567	7.90516	4.85294	18.4412
NSD1	2.94313	6.00244	NOSIG	-0.0967717	21.0804	7.02681	35.9117	6.79411
NSUN2	14.448	15.6776	NOSIG	-0.249675	2.63505	31.6206	5.82352	16.5
NSUN4	5.08739	7.03276	NOSIG	-0.069239	13.1753	2.63505	19.4117	2.91176
NT5C3A	6.41744	9.47323	NOSIG	-0.133165	6.14846	42.1608	16.5	51.4411
NT5DC1	4.29244	3.23013	NOSIG	0.0407418	50.9444	5.27011	31.0588	3.88235
NTPCR	100.472	80.4729	NOSIG	0.155353	4.39176	0.878351	4.85294	6.79411
NUAK1	12.9222	12.7425	NOSIG	-0.0609086	2.63505	112.429	2.91176	98.9999
NUCB2	11.3913	13.8427	NOSIG	-0.117851	10.5402	8.78351	9.70587	4.85294
NUCKS1	16.2485	16.4054	NOSIG	0.00888594	164.252	1.7567	173.735	4.85294
NUDC	116.635	193.289	NOSIG	0.0388433	33.3773	3.5134	52.4117	2.91176
NUDCD1	3.47371	2.23632	NOSIG	-0.0400737	4.39176	38.6474	3.88235	30.0882
NUDCD2	27.2979	28.6355	NOSIG	-0.0552158	53.5794	6.14846	28.147	1.94117
NUDT21	4.18095	4.86346	NOSIG	0.0737189	5.27011	76.4165	2.91176	73.7646
NUDT3	8.50935	7.39167	NOSIG	-0.138136	5.27011	3.5134	2.91176	0.970587
NUDT4	3.77276	2.47198	NOSIG	0.106622	20.2021	3.5134	17.4706	5.82352
NUDT5	107.602	112.345	NOSIG	-0.0658565	0	1.7567	6.79411	2.91176
NUF2	10.4789	10.9989	NOSIG	-0.137646	0.878351	55.3361	3.88235	48.5294
NUFIP2	3.68561	4.06922	NOSIG	-0.141316	11.4186	3.5134	18.4412	5.82352
NUP133	10.6578	10.8073	NOSIG	0.127822	3.5134	43.0392	1.94117	52.4117
NUP155	10.248	9.45452	NOSIG	0.0666459	117.699	7.02681	78.6176	7.7647
NUP37	41.6224	38.5881	NOSIG	-0.0118947	14.932	2.63505	16.5	2.91176
NUP43	5.63336	5.93263	NOSIG	0.136249	3.5134	42.1608	0.970587	40.7647
NUP54	15.9148	16.4901	NOSIG	0.0563436	3.5134	30.7423	1.94117	23.2941
NUP88	8.02236	12.1321	NOSIG	0.0170428	9.66186	21.0804	12.6176	29.1176
NUPL1	6.10652	5.75295	NOSIG	-0.0196414	2.63505	2.63505	3.88235	1.94117
NUS1	3.00991	3.02956	NOSIG	0.165097	5.27011	26.3505	1.94117	32.0294
NUSAP1	21.6202	26.3049	NOSIG	-0.0742334	59.7279	56.2145	80.5587	56.2941
NXN	62.8391	59.4531	NOSIG	0.00600625	7.90516	12.2969	12.6176	20.3823
NXT1	193.152	251.147	NOSIG	-0.073649	4.39176	35.134	6.79411	38.8235
OAS3	23.2961	16.1779	NOSIG	0.110611	8.78351	20.2021	6.79411	26.2059
ODF2L	3.60296	3.19407	NOSIG	-0.0163213	21.0804	4.39176	26.2059	6.79411
OGFOD1	13.5524	16.5844	NOSIG	-0.0165748	13.1753	35.134	11.647	30.0882
OGT	8.97558	6.62792	NOSIG	-0.0688022	7.90516	13.1753	13.5882	11.647
OLFM1	136.592	163.358	NOSIG	-0.0526099	3.5134	5.27011	3.88235	2.91176
ONECUT2	2.01451	2.81537	NOSIG	0.000871569	6.14846	3.5134	10.6765	4.85294
OPA1	4.73723	5.31875	NOSIG	-0.0707368	17.567	2.63505	27.1764	2.91176
OPA3	24.4895	2.57153	NOSIG	0.147512	3.5134	2.63505	0.970587	2.91176
OPN3	17.0319	11.9148	NOSIG	0.0370066	8.78351	14.932	0.970587	7.7647
ORAI1	281.586	238.001	NOSIG	-0.101638	28.9856	16.6887	24.2647	8.73529
ORC4	2.76444	3.51158	NOSIG	-0.0870063	0.878351	3.5134	4.85294	2.91176
ORMDL1	1.75095	1.85579	NOSIG	-0.205598	7.02681	35.134	7.7647	14.5588
OS9	193.051	227.105	NOSIG	-0.0306189	2.63505	495.39	5.82352	502.764
OSBP	7.83489	10.9894	NOSIG	0.127273	3.5134	6.14846	5.82352	16.5
OSBPL11	3.3002	4.69602	NOSIG	-0.0341559	4.39176	37.7691	7.7647	59.2058
OSBPL3	1.45325	2.58312	NOSIG	0.109999	6.14846	2.63505	8.73529	6.79411
OSBPL8	2.19554	2.39668	NOSIG	0.0153231	1.7567	46.5526	3.88235	54.3529
OSBPL9	6.63832	10.8734	NOSIG	-0.0377043	2.63505	103.645	5.82352	135.882
OSER1	19.4197	17.3592	NOSIG	-0.0910842	37.7691	3.5134	37.8529	1.94117
OSGIN2	4.77875	4.52931	NOSIG	0.0338062	4.39176	26.3505	2.91176	24.2647
OSMR	35.2765	27.8772	NOSIG	-0.0409696	40.4041	170.4	31.0588	106.765
OSTM1	2.37164	1.7409	NOSIG	-0.191115	6.14846	9.66186	2.91176	3.88235
OTUB1	521.472	430.376	NOSIG	0.0790837	70.2681	20.2021	84.4411	34.9411
OTUD1	5.23332	2.71924	NOSIG	0.139371	3.5134	31.6206	0.970587	27.1764
OXA1L	220.281	196.134	NOSIG	-0.0292843	312.693	5.27011	322.235	2.91176
OXCT1	10.549	10.0264	NOSIG	-0.0605365	25.4722	35.134	31.0588	33.9706
OXR1	5.93359	6.12816	NOSIG	-0.089738	2.63505	39.5258	1.94117	24.2647
P4HA1	18.6616	23.4086	NOSIG	-0.0887962	11.4186	42.1608	18.4412	44.647
P4HA2	76.6972	10.7651	NOSIG	-0.0951428	76.4165	15.8103	99.9705	6.79411
P4HB	139.17	152.539	NOSIG	0.00295773	1.7567	43.9176	2.91176	67.9411
PA2G4	37.257	37.7283	NOSIG	-0.0653977	41.2825	15.8103	52.4117	14.5588
PABPN1	0	9.8951	NOSIG	-0.283303	0.878351	3.5134	8.73529	3.88235
PAFAH1B2	6.13528	9.43943	NOSIG	0.0981011	4.39176	18.4454	3.88235	31.0588
PAFAH2	7.80411	6.91315	NOSIG	-0.0769343	6.14846	11.4186	8.73529	11.647
PAICS	42.5261	46.8487	NOSIG	0.0709772	2.63505	49.1877	2.91176	39.7941
PAIP2	29.3481	27.6995	NOSIG	-0.0466069	10.5402	194.994	15.5294	193.147
PAK2	5.84237	6.62382	NOSIG	-0.156548	7.90516	1.7567	17.4706	3.88235
PAM	6.52269	8.98111	NOSIG	-0.0877479	14.0536	99.2537	21.3529	91.2352
PANK2	23.7224	21.4792	NOSIG	-0.0317571	3.5134	6.14846	1.94117	3.88235
PANK3	8.62066	14.0382	NOSIG	0.0676506	5.27011	3.5134	11.647	5.82352
PAPD5	1.8875	1.63986	NOSIG	0.0948209	3.5134	21.9588	1.94117	20.3823
PAPPA	4.51495	3.89668	NOSIG	-0.113154	3.5134	28.1072	3.88235	15.5294
PAPSS2	16.1397	13.3872	NOSIG	-0.041764	1.7567	155.468	2.91176	123.265
PARG	13.9737	11.2178	NOSIG	0.0446139	31.6206	43.9176	23.2941	37.8529
PARP1	21.5633	25.3011	NOSIG	0.078684	4.39176	14.932	8.73529	23.2941
PARP14	3.14102	3.75183	NOSIG	-0.110007	2.63505	35.134	3.88235	23.2941
PARP2	25.0971	20.9997	NOSIG	0	9.66186	4.39176	14.5588	5.82352
PARP4	7.75051	5.08324	NOSIG	0.132059	3.5134	60.6062	0.970587	76.6764
PARVA	4.13629	4.2037	NOSIG	-0.107433	16.6887	1.7567	18.4412	2.91176
PATL1	16.6942	18.3136	NOSIG	-0.178748	6.14846	9.66186	8.73529	6.79411
PAWR	25.0834	20.1307	NOSIG	-0.0761023	4.39176	7.90516	5.82352	1.94117
PBK	14.6903	18.4693	NOSIG	-0.0749082	70.2681	57.0928	90.2646	54.3529
PBRM1	2.96122	3.17407	NOSIG	-0.1427	6.14846	15.8103	10.6765	15.5294
PBXIP1	139.693	116	NOSIG	0.102885	4.39176	28.1072	2.91176	42.7058
PCBP1	356.394	379.397	NOSIG	-0.0241793	1.7567	260.87	2.91176	238.764
PCBP2	34.8712	37.4952	NOSIG	-0.00362526	66.7547	16.6887	69.8823	18.4412
PCCB	84.2125	151.592	NOSIG	-0.0650863	53.5794	3.5134	48.5294	1.94117
PCDH7	16.4105	15.1135	NOSIG	0.0940528	6.14846	14.0536	2.91176	17.4706
PCF11	5.69078	6.10064	NOSIG	-0.016129	14.932	14.932	16.5	14.5588
PCGF3	4.33654	4.18571	NOSIG	-0.00536748	3.5134	32.499	1.94117	22.3235
PCGF5	44.7721	65.7738	NOSIG	-0.10013	0.878351	15.8103	3.88235	37.8529
PCMTD1	1.65306	1.80529	NOSIG	-0.0381542	2.63505	10.5402	1.94117	12.6176
PCMTD2	4.21086	4.26122	NOSIG	-0.172663	5.27011	21.0804	4.85294	13.5882
PCNXL4	8.1628	5.86914	NOSIG	0.0718034	5.27011	40.4041	0.970587	14.5588
PCSK1	2.8801	2.24061	NOSIG	-0.0573435	4.39176	4.39176	12.6176	9.70587
PCYOX1	14.3239	14.1629	NOSIG	0.1448	36.8907	3.5134	20.3823	4.85294
PCYT2	505.631	634.649	NOSIG	-0.165611	1.7567	1.7567	6.79411	4.85294
PDCD10	20.6437	21.8982	NOSIG	-0.00161128	28.9856	5.27011	14.5588	1.94117
PDCD2	25.9214	14.779	NOSIG	0.152662	30.7423	37.7691	8.73529	40.7647
PDCD4	1.86081	2.05359	NOSIG	0.0154672	11.4186	2.63505	27.1764	7.7647
PDCD6IP	4.05117	5.72744	NOSIG	0.144946	12.2969	4.39176	8.73529	5.82352
PDCD7	21.3598	20.7629	NOSIG	-0.295814	3.5134	22.8371	2.91176	2.91176
PDCL	2.12237	1.93479	NOSIG	-0.0898547	10.5402	30.7423	8.73529	17.4706
PDE12	2.25388	2.08577	NOSIG	0.248196	19.3237	2.63505	5.82352	3.88235
PDE4D	1.45578	1.30098	NOSIG	-0.136707	1.7567	13.1753	2.91176	23.2941
PDE8B	6.3886	6.95503	NOSIG	0.168623	3.5134	18.4454	1.94117	26.2059
PDIA3	22.3668	23.565	NOSIG	0.0548479	65.8763	17.567	77.647	29.1176
NA	NA	NA	NOSIG	-0.245388	0.878351	28.1072	3.88235	18.4412
PDIA4	22.5195	30.6555	NOSIG	-0.110538	32.499	66.7547	61.147	79.5882
PDK3	14.2282	13.3314	NOSIG	0.177123	14.0536	2.63505	13.5882	6.79411
PDLIM1	126.059	122.388	NOSIG	0.019062	7.90516	75.5382	6.79411	75.7058
PDLIM5	7.37552	6.72407	NOSIG	-0.15524	1.7567	20.2021	3.88235	7.7647
PDLIM7	577.378	573.835	NOSIG	0.0827681	57.0928	21.0804	53.3823	28.147
PDP1	1.44395	0.995834	NOSIG	0.144029	4.39176	0	1.94117	4.85294
PEA15	61.428	55.9409	NOSIG	-0.214462	26.3505	13.1753	33.9706	5.82352
PERP	9.14385	7.79967	NOSIG	-0.00513781	3.5134	97.497	0.970587	85.4117
PEX1	2.79817	3.01812	NOSIG	-0.173917	1.7567	20.2021	2.91176	10.6765
PEX13	2.1578	1.82431	NOSIG	-0.0415988	7.02681	7.90516	8.73529	8.73529
PEX2	1.86452	2.97911	NOSIG	0.154263	35.134	4.39176	35.9117	9.70587
PEX3	1.81711	2.84225	NOSIG	-0.0698769	20.2021	5.27011	20.3823	2.91176
PFDN1	48.6013	88.6707	NOSIG	-0.0430528	6.14846	8.78351	17.4706	21.3529
PFDN4	16.4622	14.7228	NOSIG	0.183366	3.5134	8.78351	2.91176	16.5
PFKFB2	8.14788	9.92208	NOSIG	0.0954801	7.90516	5.27011	5.82352	8.73529
PFN1	147.048	240.544	NOSIG	-0.107714	0.878351	61.4846	6.79411	89.294
PGAM1	94.2816	79.6064	NOSIG	0.0432482	15.8103	418.095	8.73529	440.647
PGD	44.9999	44.6923	NOSIG	0.049393	63.2413	10.5402	83.4705	19.4117
PGGT1B	2.61897	3.89955	NOSIG	0.253947	4.39176	6.14846	3.88235	18.4412
PGK1	70.7925	62.0188	NOSIG	-0.00189791	139.658	79.9299	127.147	71.8235
PGM2	4.53095	4.15635	NOSIG	-0.111935	32.499	7.02681	27.1764	2.91176
PGP	84.7392	72.6609	NOSIG	0.0285511	19.3237	1.7567	22.3235	3.88235
PGRMC1	32.7175	21.6508	NOSIG	0.0669367	21.0804	318.841	6.79411	327.088
PGRMC2	9.32536	9.45906	NOSIG	-0.0676446	2.63505	11.4186	5.82352	7.7647
PHACTR2	0.684064	0.937462	NOSIG	0.124418	3.5134	14.932	1.94117	14.5588
PHAX	7.80943	9.13659	NOSIG	0.101219	9.66186	26.3505	6.79411	29.1176
PHF10	2.02806	1.96897	NOSIG	0.0912871	6.14846	21.9588	2.91176	18.4412
PHF12	8.55653	10.9394	NOSIG	0.144841	8.78351	23.7155	7.7647	43.6764
NA	NA	NA	NOSIG	-0.132825	21.0804	16.6887	28.147	12.6176
PHF19	686.649	685.707	NOSIG	0.0415168	30.7423	2.63505	38.8235	4.85294
PHF20	5.31389	6.61299	NOSIG	-0.114083	2.63505	31.6206	3.88235	21.3529
PHF20L1	5.89779	6.27827	NOSIG	0.0297571	3.5134	16.6887	0.970587	12.6176
PHF23	85.2112	70.8858	NOSIG	0.137382	13.1753	19.3237	5.82352	15.5294
PHIP	2.83363	2.68902	NOSIG	-0.0928797	10.5402	12.2969	15.5294	11.647
PHKB	4.93358	7.39478	NOSIG	0.127786	5.27011	7.90516	7.7647	18.4412
PHLDA1	1.58755	2.21081	NOSIG	-0.0180775	1.7567	13.1753	4.85294	29.1176
PHLDB2	5.93227	4.24493	NOSIG	0.166296	50.9444	5.27011	27.1764	6.79411
PHYH	10.4788	9.43094	NOSIG	0.123056	32.499	41.2825	29.1176	62.1176
PI4KB	19.352	22.8875	NOSIG	-0.0800641	20.2021	3.5134	32.0294	3.88235
PIAS1	5.96874	13.8962	NOSIG	0.0171006	0.878351	3.5134	3.88235	5.82352
PICALM	9.49199	12.8279	NOSIG	-0.00462434	1.7567	1.7567	3.88235	4.85294
PIGH	43.7021	37.614	NOSIG	0.0954258	14.932	16.6887	6.79411	15.5294
PIGX	5.95089	7.53729	NOSIG	0.067463	30.7423	12.2969	27.1764	13.5882
PIK3C2A	2.69341	2.34847	NOSIG	0.195803	10.5402	27.2289	3.88235	27.1764
PIK3CB	3.83058	2.65644	NOSIG	0.0553463	9.66186	7.90516	10.6765	10.6765
PILRB	229.58	173.35	NOSIG	-0.105513	7.02681	4.39176	17.4706	5.82352
PINK1	89.1612	87.3748	NOSIG	0.0429711	2.63505	1.7567	4.85294	4.85294
PITPNA	30.3429	32.2846	NOSIG	-0.0293484	4.39176	64.998	4.85294	64.0588
PITX1	146.59	234.503	NOSIG	0.0442152	178.305	55.3361	294.088	104.823
PJA2	3.56011	3.50407	NOSIG	-0.01608	2.63505	36.0124	2.91176	32.0294
PKN2	2.90876	2.19834	NOSIG	0.0560356	4.39176	52.7011	1.94117	45.6176
PLA2G12A	4.54065	3.24219	NOSIG	0.213038	6.14846	12.2969	0.970587	3.88235
PLAA	2.13512	2.26989	NOSIG	0.11006	4.39176	3.5134	0.970587	4.85294
PLAUR	565.308	340.595	NOSIG	-0.0696753	6.14846	7.02681	0.970587	0.970587
PLEKHA3	4.02229	6.29842	NOSIG	0.0322069	21.9588	28.1072	20.3823	29.1176
PLGRKT	14.509	20.684	NOSIG	-0.163254	0.878351	20.2021	3.88235	23.2941
PLIN3	8.73769	8.79929	NOSIG	-0.047087	4.39176	231.885	4.85294	155.294
PLK2	26.6919	31.6781	NOSIG	-0.0459154	17.567	115.064	28.147	137.823
PLOD2	8.36291	7.94663	NOSIG	0.181907	9.66186	4.39176	3.88235	9.70587
PLRG1	4.50648	2.78099	NOSIG	0.0191753	4.39176	6.14846	0	6.79411
PLSCR1	5.60356	4.97866	NOSIG	-0.19296	28.1072	7.90516	26.2059	1.94117
PMEPA1	14.6601	10.1685	NOSIG	0.0449189	5.27011	5.27011	7.7647	4.85294
PMPCB	7.63073	6.52229	NOSIG	0.0652906	72.0248	0.878351	43.6764	3.88235
PNISR	29.3648	20.595	NOSIG	0.0570505	28.1072	5.27011	18.4412	0
PNKD	347.488	299.633	NOSIG	-0.214968	12.2969	21.9588	21.3529	15.5294
PNO1	15.5743	19.1724	NOSIG	0.0917196	15.8103	7.02681	10.6765	7.7647
PNPLA8	5.23533	4.3199	NOSIG	0.0108348	2.63505	7.02681	5.82352	6.79411
PNPT1	5.08678	4.59919	NOSIG	-0.0781987	7.02681	21.0804	7.7647	8.73529
PNRC1	18.9682	17.7682	NOSIG	0.0657952	4.39176	29.8639	3.88235	46.5882
PODXL	16.5978	16.5935	NOSIG	0.0612283	10.5402	132.631	6.79411	141.706
POFUT1	12.7594	23.2313	NOSIG	-0.14257	4.39176	36.0124	5.82352	24.2647
POGLUT1	4.42642	4.54369	NOSIG	0.137361	6.14846	25.4722	2.91176	28.147
POGZ	3.09457	3.1423	NOSIG	0.155289	49.1877	13.1753	26.2059	13.5882
POLA2	19.5094	31.7593	NOSIG	-0.197386	14.932	2.63505	39.7941	1.94117
POLD2	461.591	664.173	NOSIG	0.0317896	0.878351	0	3.88235	5.82352
POLDIP2	155.273	147.778	NOSIG	-0.0478536	31.6206	16.6887	37.8529	7.7647
POLE3	28.2166	40.782	NOSIG	-0.0736465	1.7567	58.8495	3.88235	58.2352
POLR1B	21.211	17.8196	NOSIG	-0.0599295	5.27011	8.78351	5.82352	5.82352
POLR1D	196.604	128.656	NOSIG	0.0998125	27.2289	14.0536	7.7647	9.70587
POLR1E	62.7007	45.4147	NOSIG	-0.061859	44.7959	2.63505	80.5587	2.91176
POLR2C	59.1871	105.131	NOSIG	-0.187029	4.39176	15.8103	14.5588	24.2647
POLR2E	27.1909	25.0952	NOSIG	-0.086711	14.932	2.63505	33.9706	3.88235
POLR2J	395.831	276.672	NOSIG	-0.0752044	42.1608	4.39176	38.8235	1.94117
POLR2K	32.4499	30.4114	NOSIG	-0.0748868	31.6206	226.615	33.9706	158.206
POLR2L	687.622	772.609	NOSIG	-0.0291321	187.967	3.5134	283.411	3.88235
POLR3A	9.03017	9.27969	NOSIG	-0.0169551	14.0536	14.0536	24.2647	22.3235
POLR3B	8.22226	5.08	NOSIG	-0.0735064	8.78351	6.14846	8.73529	3.88235
POLR3G	2.30443	1.25927	NOSIG	0.144997	4.39176	5.27011	1.94117	3.88235
POLR3GL	48.3955	67.0164	NOSIG	-0.199724	0.878351	21.9588	3.88235	20.3823
POLR3H	93.6825	103.325	NOSIG	0.0988116	23.7155	14.932	26.2059	25.2353
POLR3K	268.814	289.559	NOSIG	0.13144	3.5134	2.63505	2.91176	4.85294
PON2	23.5592	33.9817	NOSIG	0.0251027	7.90516	40.4041	3.88235	34.9411
POP4	35.6397	49.083	NOSIG	0.0716115	20.2021	1.7567	19.4117	2.91176
PPA1	97.4559	99.5893	NOSIG	-0.0277328	4.39176	1113.75	7.7647	1029.79
PPA2	6.48899	8.12618	NOSIG	-0.12748	24.5938	28.9856	14.5588	9.70587
PPAP2B	7.06413	7.89879	NOSIG	-0.0179908	2.63505	118.577	3.88235	138.794
PPAPDC1B	51.3522	28.6647	NOSIG	0.04222	20.2021	5.27011	12.6176	3.88235
PPIA	109.791	124.368	NOSIG	-0.0151276	1111.99	7.02681	1458.79	5.82352
PPIC	14.4746	13.962	NOSIG	-0.00691631	5.27011	271.41	4.85294	218.382
PPID	11.0069	7.24717	NOSIG	0.201923	14.932	8.78351	10.6765	14.5588
PPIG	59.8363	58.0903	NOSIG	0.00216998	99.2537	3.5134	121.323	4.85294
PPIL4	8.89999	7.30843	NOSIG	0.0735121	26.3505	19.3237	16.5	17.4706
PPM1A	1.49999	2.04455	NOSIG	-0.00364459	49.1877	8.78351	50.4705	8.73529
PPP1R15B	7.86167	6.85446	NOSIG	0.0248117	2.63505	25.4722	2.91176	20.3823
PPP1R2	6.36876	5.0954	NOSIG	0.0211368	1.7567	43.9176	2.91176	37.8529
PPP1R8	10.4363	13.3819	NOSIG	0.00173523	31.6206	5.27011	19.4117	2.91176
PPP2CB	30.0758	29.9896	NOSIG	-0.0214549	1.7567	158.103	2.91176	165.97
PPP2R1B	4.18845	2.24667	NOSIG	0.0513336	2.63505	4.39176	1.94117	3.88235
PPP2R5A	7.06512	9.62947	NOSIG	0.0732912	4.39176	8.78351	2.91176	13.5882
PPP2R5C	16.3357	17.4023	NOSIG	0.109853	28.1072	4.39176	14.5588	6.79411
PPP2R5E	5.60423	7.18225	NOSIG	0.0222192	5.27011	17.567	7.7647	31.0588
PPP3CA	8.25109	8.00165	NOSIG	-0.0472131	118.577	28.9856	137.823	22.3235
PPP3CB	7.89101	8.07338	NOSIG	-0.121805	15.8103	21.9588	19.4117	16.5
PPP4R1	19.1775	13.062	NOSIG	0.276784	13.1753	5.27011	3.88235	5.82352
PPT1	35.1634	39.2051	NOSIG	0.0198709	2.63505	5.27011	1.94117	0.970587
PQLC2	776.779	791.603	NOSIG	0.0875175	14.0536	2.63505	18.4412	5.82352
PRAME	102.422	131.12	NOSIG	0.110204	6.14846	50.9444	3.88235	79.5882
PRDX1	399.917	464.391	NOSIG	-0.00752695	1.7567	1045.24	8.73529	1308.35
PRDX6	50.9388	44.9042	NOSIG	-0.0248949	597.279	481.336	731.823	531.882
PREPL	3.35686	5.38614	NOSIG	-0.245217	14.932	12.2969	22.3235	5.82352
PRKAA1	4.54627	4.72877	NOSIG	-0.0155917	6.14846	18.4454	4.85294	15.5294
PRKAA2	2.00683	1.76143	NOSIG	-0.155968	2.63505	24.5938	2.91176	11.647
PRKACB	2.82274	3.28933	NOSIG	-0.0387868	5.27011	35.134	8.73529	49.5
PRKAR1A	12.6655	9.99353	NOSIG	-0.115466	8.78351	3.5134	15.5294	4.85294
PRKAR1B	181.011	112.577	NOSIG	0.21344	8.78351	15.8103	4.85294	24.2647
PRKCD	70.026	67.7914	NOSIG	-0.0907517	2.63505	16.6887	5.82352	21.3529
PRKCDBP	1038.66	655.208	NOSIG	0.0530758	18.4454	35.134	10.6765	27.1764
PRKCI	3.19252	3.36824	NOSIG	0.2044	7.90516	7.02681	3.88235	8.73529
PRKD3	4.13858	5.18653	NOSIG	0.130431	5.27011	4.39176	2.91176	5.82352
PRKRA	26.4313	20.4414	NOSIG	-0.0248423	21.0804	16.6887	29.1176	25.2353
PRMT3	10.0264	8.46253	NOSIG	0	9.66186	40.4041	6.79411	28.147
PRMT6	7.42826	7.6585	NOSIG	0.00586816	9.66186	34.2557	5.82352	21.3529
PRPF38B	24.6725	24.9715	NOSIG	0.144375	2.63505	0.878351	2.91176	5.82352
PRPF40A	5.31101	5.34141	NOSIG	-0.0719331	4.39176	3.5134	6.79411	1.94117
PRPF4B	7.75193	6.45361	NOSIG	-0.0510485	4.39176	3.5134	1.94117	0.970587
PRPS2	12.4477	10.3579	NOSIG	0.0893949	3.5134	140.536	0.970587	140.735
PRPSAP1	49.7335	49.1016	NOSIG	0.039675	75.5382	5.27011	66.9705	5.82352
PRPSAP2	16.1148	20.0487	NOSIG	-0.0069683	5.27011	46.5526	4.85294	34.9411
PRR11	16.3247	13.5571	NOSIG	-0.00710367	3.5134	7.90516	5.82352	7.7647
PRR13	234.117	206.723	NOSIG	-0.00934722	1.7567	266.14	4.85294	278.559
PRRC1	5.42494	4.92713	NOSIG	0.0567028	44.7959	22.8371	21.3529	13.5882
PRSS23	46.1366	63.3052	NOSIG	0.0192603	1201.58	206.412	969.617	184.412
PSAT1	66.3932	65.8931	NOSIG	0.0298054	28.1072	532.281	22.3235	560.029
PSEN1	6.75419	6.73349	NOSIG	0.0402702	81.6866	3.5134	71.8235	4.85294
PSIP1	18.1602	15.5923	NOSIG	-0.0972198	7.90516	7.02681	6.79411	3.88235
PSMA1	76.6497	71.2748	NOSIG	-0.079287	23.7155	11.4186	29.1176	8.73529
PSMA2	38.5767	33.7038	NOSIG	-0.0086164	484.85	20.2021	584.294	22.3235
PSMB2	12.2743	13.6748	NOSIG	0.00141683	43.9176	6.14846	39.7941	0.970587
PSMC4	49.8419	137.291	NOSIG	0.00232813	133.509	5.27011	208.676	7.7647
PSMD12	35.5013	37.1192	NOSIG	-0.0754503	14.0536	50.9444	15.5294	37.8529
PSMD5	9.33519	7.1122	NOSIG	-0.107889	0	10.5402	8.73529	10.6765
PSMD7	101.112	96.0172	NOSIG	0.0996234	3.5134	39.5258	1.94117	45.6176
PSMD9	12.1774	19.383	NOSIG	0.222573	35.134	2.63505	15.5294	4.85294
PSME3	54.5939	43.6274	NOSIG	-0.0448485	5.27011	7.02681	6.79411	5.82352
PSPH	33.3342	34.4748	NOSIG	-0.136859	9.66186	5.27011	1.94117	2.91176
PTBP1	95.1858	98.679	NOSIG	-0.00815512	2.63505	342.557	3.88235	386.294
PTCD3	10.5934	7.49192	NOSIG	-0.0132089	36.0124	127.361	29.1176	96.0881
PTEN	1.65536	1.54597	NOSIG	-0.148259	2.63505	16.6887	7.7647	21.3529
PTER	3.79782	3.23121	NOSIG	0.0101929	2.63505	32.499	1.94117	23.2941
PTGES	197.916	301.88	NOSIG	0.00552491	2.63505	238.033	3.88235	352.323
PTGES3	43.9437	54.2546	NOSIG	-0.00736842	2.63505	410.19	5.82352	487.235
PTGFRN	5.11061	9.97279	NOSIG	-0.0963143	5.27011	9.66186	8.73529	11.647
PTGS2	8.73186	4.52492	NOSIG	0.0890692	95.7403	159.86	17.4706	50.4705
PTMA	40.592	42.5788	NOSIG	-0.0241923	189.724	989.023	191.206	873.529
PTP4A1	12.6304	12.5292	NOSIG	-0.0466664	6.14846	4.39176	4.85294	2.91176
PTP4A2	13.8912	16.5822	NOSIG	-0.0564525	4.39176	30.7423	5.82352	39.7941
PTPDC1	1.33916	1.79286	NOSIG	0.207409	2.63505	2.63505	2.91176	1.94117
PTPN1	10.1112	8.91641	NOSIG	0.0368605	11.4186	5.27011	14.5588	7.7647
PTPN12	9.6676	6.6402	NOSIG	-0.110704	11.4186	52.7011	12.6176	39.7941
PTPN18	46.5428	54.7456	NOSIG	0.0775545	28.1072	42.1608	27.1764	56.2941
PTPN2	18.9155	21.2998	NOSIG	-0.165294	3.5134	9.66186	4.85294	4.85294
PTPN23	107.828	163.076	NOSIG	-0.127257	15.8103	2.63505	24.2647	1.94117
PTPN9	26.5052	24.2529	NOSIG	-0.109381	7.02681	15.8103	8.73529	12.6176
PTPRA	18.8032	23.9485	NOSIG	-0.0600719	1.7567	7.02681	8.73529	9.70587
PTPRM	17.7904	19.0456	NOSIG	-0.0128054	5.27011	16.6887	4.85294	16.5
PTPRU	70.6114	55.4766	NOSIG	0.10919	15.8103	4.39176	19.4117	7.7647
PTRHD1	293.072	314.244	NOSIG	-0.0623831	28.9856	3.5134	43.6764	3.88235
PTTG1IP	83.4633	87.1448	NOSIG	0.0295361	4.39176	389.988	0	391.147
PTX3	17.6667	15.2631	NOSIG	0.191165	4.39176	49.1877	0	45.6176
PUF60	431.162	551.587	NOSIG	0.0189285	2.63505	129.118	3.88235	227.117
PUM1	5.09154	4.95618	NOSIG	0.0500815	15.8103	139.658	11.647	163.059
PUM2	3.26156	3.20672	NOSIG	-0.248961	3.5134	18.4454	2.91176	7.7647
PURB	2.50167	1.99707	NOSIG	-0.0389386	2.63505	94.8619	3.88235	84.4411
PVR	27.4476	3.73994	NOSIG	0.11445	8.78351	1.7567	12.6176	5.82352
PXDN	12.9815	11.9372	NOSIG	0.203438	2.63505	2.63505	5.82352	11.647
PYGL	42.1845	32.2917	NOSIG	-0.0895852	25.4722	38.6474	24.2647	26.2059
PYURF	123.695	98.7431	NOSIG	-0.0365443	1.7567	742.207	4.85294	489.176
QDPR	58.9456	51.9348	NOSIG	0.108175	7.02681	10.5402	1.94117	9.70587
QPRT	446.75	344.058	NOSIG	0.0657046	79.9299	48.3093	65.0294	52.4117
RAB10	16.6748	22.7911	NOSIG	0.0377828	9.66186	14.0536	11.647	2.91176
RAB11B	544.593	499.036	NOSIG	0.0598729	11.4186	54.4578	12.6176	90.2646
RAB11FIP1	3.25316	5.20544	NOSIG	-0.120096	4.39176	8.78351	13.5882	18.4412
RAB14	7.92987	7.78533	NOSIG	-0.102214	2.63505	87.8351	2.91176	66.9705
RAB1A	28.4978	27.0108	NOSIG	0.0288221	4.39176	1.7567	0.970587	2.91176
RAB21	16.5889	15.2989	NOSIG	-0.0658052	111.551	8.78351	100.941	4.85294
RAB22A	2.06185	1.96839	NOSIG	-0.0286862	29.8639	4.39176	31.0588	2.91176
RAB24	53.0964	80.1612	NOSIG	0.0584705	10.5402	1.7567	15.5294	3.88235
RAB27A	3.45864	2.85882	NOSIG	0.0321799	7.90516	45.6743	7.7647	58.2352
RAB2A	7.25372	8.4853	NOSIG	0.046103	15.8103	21.0804	13.5882	24.2647
RAB2B	4.11009	6.61593	NOSIG	-0.0562049	0.878351	35.134	3.88235	71.8235
RAB3GAP1	4.6795	4.64142	NOSIG	0.0733084	0.878351	1.7567	3.88235	3.88235
RAB4A	6.12576	3.88367	NOSIG	0.075344	15.8103	8.78351	8.73529	7.7647
RAB5B	3.36867	3.86011	NOSIG	-0.125433	0.878351	129.996	3.88235	83.4705
RAB6A	7.59576	7.26405	NOSIG	-0.0300015	50.066	6.14846	51.4411	4.85294
RAB7A	37.8818	42.2459	NOSIG	0.0215515	94.8619	115.942	91.2352	122.294
NA	NA	NA	NOSIG	0.0124253	3.5134	49.1877	6.79411	59.2058
RAB8B	2.1315	2.54881	NOSIG	-0.065974	5.27011	21.0804	5.82352	20.3823
RAB9A	27.1764	26.9513	NOSIG	-0.0915844	13.1753	20.2021	15.5294	17.4706
RABGEF1	161.996	37.162	NOSIG	-0.0766114	3.5134	9.66186	3.88235	2.91176
RABL3	1.78422	2.47257	NOSIG	-0.00567813	4.39176	7.90516	5.82352	7.7647
RABL6	499.776	544.57	NOSIG	0.00318983	1.7567	60.6062	2.91176	95.1176
RACGAP1	38.5155	30.2616	NOSIG	-0.113183	4.39176	29.8639	4.85294	20.3823
RAD1	4.92048	4.82223	NOSIG	-0.0408124	34.2557	17.567	26.2059	8.73529
RAD18	3.72016	6.73124	NOSIG	-0.021558	13.1753	4.39176	13.5882	4.85294
RAD21	16.6584	18.1634	NOSIG	-0.0661459	3.5134	51.8227	6.79411	50.4705
RAD23A	88.6683	91.2849	NOSIG	-0.0374057	15.8103	3.5134	3.88235	1.94117
RAD23B	9.61609	11.2801	NOSIG	-0.0574209	4.39176	28.1072	1.94117	22.3235
RAD50	7.19273	9.39203	NOSIG	-0.0572835	0	3.5134	4.85294	4.85294
RAET1E	18.8952	13.0855	NOSIG	0.034435	9.66186	13.1753	5.82352	8.73529
RANBP1	110.576	120.797	NOSIG	0.044323	342.557	0.878351	388.235	3.88235
RANBP9	18.0585	21.9609	NOSIG	-0.0507611	1.7567	52.7011	5.82352	72.794
RANGAP1	35.6205	57.4313	NOSIG	0.300765	3.5134	7.02681	2.91176	25.2353
RAP1GDS1	3.88119	5.01662	NOSIG	-0.151769	31.6206	7.90516	30.0882	2.91176
RAP2B	1.60361	1.85052	NOSIG	-0.0765923	166.887	5.27011	131.029	0.970587
RASA1	4.48688	5.61774	NOSIG	0.167682	2.63505	28.9856	1.94117	26.2059
RAVER2	1.90571	4.17701	NOSIG	-0.0584705	1.7567	10.5402	3.88235	15.5294
RBBP4	1.51923	1.49772	NOSIG	-0.156746	1.7567	24.5938	4.85294	23.2941
RBBP6	53.1433	61.3183	NOSIG	0.105252	29.8639	1.7567	41.7353	5.82352
RBBP9	3.63916	2.14834	NOSIG	-0.0143577	22.8371	5.27011	9.70587	1.94117
RBM12	3.61874	3.76854	NOSIG	-0.0789599	50.9444	6.14846	66.9705	8.73529
RBM17	2.74147	2.27481	NOSIG	-0.0780869	39.5258	5.27011	41.7353	2.91176
RBM18	3.46908	4.56626	NOSIG	0.011395	53.5794	22.8371	52.4117	23.2941
RBM25	20.3308	19.7187	NOSIG	0.0206648	31.6206	6.14846	25.2353	7.7647
RBM27	2.17749	3.04568	NOSIG	-0.0788337	2.63505	16.6887	3.88235	14.5588
RBM33	2.25937	3.4521	NOSIG	0.201981	19.3237	2.63505	16.5	6.79411
RBM34	36.5443	37.9598	NOSIG	-0.00212761	2.63505	3.5134	6.79411	4.85294
RBM42	339.561	606.166	NOSIG	0.104517	45.6743	0.878351	57.2647	3.88235
RBM47	9.89792	9.3783	NOSIG	-0.0474054	4.39176	177.427	4.85294	119.382
RBM8A	10.0224	11.2202	NOSIG	0.0923542	76.4165	20.2021	85.4117	30.0882
RBMS1	3.65539	3.57341	NOSIG	0.0966545	1.7567	13.1753	2.91176	25.2353
RBMX2	14.0052	17.5495	NOSIG	-0.276956	7.02681	4.39176	21.3529	2.91176
RBMXL1	4.21109	3.19869	NOSIG	0.0873747	3.5134	12.2969	2.91176	12.6176
RBPJ	2.73569	3.24184	NOSIG	0.114557	9.66186	3.5134	8.73529	2.91176
RCAN1	18.0914	11.4819	NOSIG	0.185164	4.39176	51.8227	0	47.5588
RCN2	16.3967	14.176	NOSIG	-0.14754	3.5134	1.7567	6.79411	3.88235
RCOR1	4.31278	5.71357	NOSIG	-0.124656	6.14846	18.4454	16.5	27.1764
RDH11	22.4569	14.4651	NOSIG	-0.0352775	39.5258	143.171	23.2941	68.9117
RDX	44.8342	43.8346	NOSIG	0.0435248	3.5134	243.303	1.94117	372.706
RECK	1.33559	2.41813	NOSIG	0.0394482	20.2021	11.4186	11.647	7.7647
RECQL	1.83609	1.00235	NOSIG	0.096091	2.63505	2.63505	1.94117	4.85294
RELT	23.1319	13.5855	NOSIG	0.224562	22.8371	2.63505	11.647	4.85294
REST	3.30293	3.99073	NOSIG	0.0542326	1.7567	10.5402	2.91176	23.2941
RETSAT	78.9011	43.5036	NOSIG	0.18368	10.5402	1.7567	12.6176	5.82352
REV1	8.8483	9.21262	NOSIG	-0.00790903	7.90516	7.90516	8.73529	6.79411
RFC1	19.2931	18.9052	NOSIG	0.144155	4.39176	28.1072	0	50.4705
RFC3	13.8417	18.4152	NOSIG	0.115023	5.27011	61.4846	1.94117	74.7352
RFC5	13.2907	13.8112	NOSIG	-0.0447794	10.5402	5.27011	6.79411	4.85294
RFWD3	11.7812	8.56638	NOSIG	0.0469167	104.524	22.8371	61.147	17.4706
RGMB	4.06285	3.25922	NOSIG	0.22657	4.39176	14.932	0.970587	17.4706
RHEB	29.7402	32.9173	NOSIG	-0.00479728	566.536	7.02681	620.205	6.79411
RHNO1	31.1025	31.6131	NOSIG	0.0288378	6.14846	1.7567	6.79411	2.91176
RHOB	92.9688	77.8643	NOSIG	0.0122103	3.5134	1.7567	1.94117	2.91176
RHOBTB3	15.6797	13.7395	NOSIG	-0.00930096	63.2413	296.883	40.7647	197.029
RHOF	211.193	145.028	NOSIG	0.0826607	11.4186	277.559	4.85294	264
RHOT1	7.4449	7.3239	NOSIG	0.0180736	5.27011	61.4846	4.85294	63.0882
RIF1	1.67698	2.56955	NOSIG	0.167776	10.5402	4.39176	7.7647	7.7647
RIOK1	26.4931	16.9623	NOSIG	-0.0970469	50.066	23.7155	35.9117	10.6765
RIOK2	0.913917	2.63472	NOSIG	0.00783855	0.878351	4.39176	3.88235	6.79411
RIOK3	6.21262	6.53024	NOSIG	-0.00180904	6.14846	19.3237	3.88235	10.6765
RIT1	4.10984	4.58051	NOSIG	0.213715	35.134	6.14846	17.4706	8.73529
RMDN1	4.03282	4.63522	NOSIG	-0.130677	2.63505	5.27011	19.4117	16.5
RMND1	14.1602	16.6919	NOSIG	-0.262265	0.878351	13.1753	4.85294	12.6176
RNASEH2C	89.6635	86.597	NOSIG	-0.15704	18.4454	10.5402	51.4411	14.5588
RNASEK-C17orf49	267.648	113.503	NOSIG	-0.00988783	479.58	13.1753	295.059	6.79411
RNASET2	72.8033	44.1499	NOSIG	0.306997	3.5134	9.66186	0.970587	16.5
RND3	13.1774	18.1752	NOSIG	-0.0781336	7.02681	109.794	8.73529	123.265
RNF10	8.72069	8.18456	NOSIG	-0.2471	17.567	5.27011	20.3823	0.970587
RNF115	12.7946	12.5452	NOSIG	0.165243	36.8907	11.4186	26.2059	15.5294
RNF138	2.17722	1.68633	NOSIG	-0.073063	20.2021	4.39176	18.4412	1.94117
RNF141	2.90881	3.40083	NOSIG	0.117901	5.27011	31.6206	4.85294	44.647
RNF145	21.7264	21.13	NOSIG	-0.0928841	11.4186	6.14846	10.6765	3.88235
RNF167	26.3088	70.6763	NOSIG	-0.102153	8.78351	5.27011	17.4706	5.82352
RNF19A	6.1435	4.90486	NOSIG	0.123091	4.39176	21.0804	1.94117	23.2941
RNF2	3.37259	3.31062	NOSIG	-0.129099	19.3237	5.27011	15.5294	1.94117
RNF213	10.0074	13.9958	NOSIG	-0.0837811	4.39176	4.39176	8.73529	4.85294
RNF216	27.2957	28.8607	NOSIG	-0.0391967	7.02681	44.7959	7.7647	43.6764
RNMT	7.37303	4.38595	NOSIG	-0.0675396	11.4186	9.66186	12.6176	8.73529
ROCK2	3.73981	3.90468	NOSIG	-0.0412933	4.39176	7.02681	5.82352	12.6176
RP9P	31.5581	20.2611	NOSIG	0.211589	10.5402	9.66186	6.79411	11.647
RPA2	42.8988	45.1539	NOSIG	-0.0796913	19.3237	36.8907	25.2353	34.9411
RPA3	6.79346	10.0827	NOSIG	-0.0108028	216.953	79.9299	244.588	86.3823
RPL17	82.8882	64.9055	NOSIG	0.0666667	22.8371	3.5134	11.647	2.91176
RPL23	588.901	606.845	NOSIG	-0.00213896	7.90516	457.621	9.70587	554.205
RPL23A	123.484	160.915	NOSIG	0.10093	15.8103	53.5794	7.7647	45.6176
RPL31	69.8059	112.779	NOSIG	-0.145921	2.63505	2.63505	6.79411	1.94117
RPL9	52.6166	65.1622	NOSIG	-0.16919	3.5134	20.2021	5.82352	10.6765
RPP25	82.3585	104.618	NOSIG	0.107314	93.1052	6.14846	86.3823	11.647
RPP30	8.28084	9.64468	NOSIG	0.0593083	11.4186	15.8103	14.5588	27.1764
RPRD1A	7.16681	8.80165	NOSIG	0.0747602	6.14846	64.998	4.85294	99.9705
RPS2	2400.14	2086.08	NOSIG	-0.00376848	476.066	1.7567	807.529	2.91176
RPS23	14.7478	18.6188	NOSIG	0.0138986	1354.42	6.14846	1815	11.647
RPS27L	27.4402	32.2945	NOSIG	0.0545887	4.39176	30.7423	0	33.9706
RPS6	240.336	234.718	NOSIG	0.00123619	21.0804	2181.82	20.3823	2132.38
RPTOR	63.8844	69.6535	NOSIG	-0.125724	1.7567	18.4454	2.91176	12.6176
RPUSD3	323.691	177.498	NOSIG	0.190422	28.1072	0.878351	41.7353	7.7647
RQCD1	34.0899	27.682	NOSIG	-0.18487	24.5938	15.8103	20.3823	5.82352
RRAGC	16.581	17.395	NOSIG	-0.0880119	10.5402	58.8495	17.4706	58.2352
RRAGD	2.32503	3.14324	NOSIG	-0.163425	2.63505	5.27011	5.82352	3.88235
RRBP1	254.341	254.188	NOSIG	0.0425605	2.63505	26.3505	3.88235	46.5882
RRM1	24.5406	31.5362	NOSIG	-0.0426447	3.5134	264.384	6.79411	251.382
RRP15	4.6681	3.97009	NOSIG	0.0603249	21.0804	4.39176	26.2059	4.85294
RRP7A	29.8816	24.7358	NOSIG	0.0026688	21.0804	5.27011	29.1176	6.79411
RSF1	15.7108	16.8803	NOSIG	-0.117424	2.63505	4.39176	2.91176	2.91176
RSL1D1	52.3565	41.2617	NOSIG	0.0123473	7.02681	0.878351	4.85294	7.7647
RSL24D1	13.4175	14.2072	NOSIG	0.139077	1.7567	40.4041	3.88235	50.4705
RSPO3	15.416	13.4875	NOSIG	-0.0391551	12.2969	16.6887	7.7647	9.70587
RTN4	86.0919	90.0088	NOSIG	-0.0372725	36.0124	1234.08	41.7353	1023.97
RUNDC1	15.9701	16.7737	NOSIG	0.155362	15.8103	3.5134	15.5294	10.6765
RUSC1	67.8194	78.1309	NOSIG	0.112489	64.1196	3.5134	49.5	6.79411
RWDD4	7.9371	5.52208	NOSIG	0.0582391	35.134	7.90516	36.8823	8.73529
S100A10	887.076	856.593	NOSIG	0.0237292	1.7567	1418.54	2.91176	1747.06
S100A11	1819.84	1532.54	NOSIG	-0.0354736	3.5134	927.539	7.7647	773.558
S100A16	470.611	574.936	NOSIG	-0.0470854	0.878351	299.518	3.88235	340.676
S100A4	341.762	390.612	NOSIG	-0.0975398	1.7567	103.645	2.91176	52.4117
SAP18	24.4695	25.007	NOSIG	0.00646302	1.7567	0	2.91176	5.82352
SAP30BP	91.4213	117.818	NOSIG	-0.0753843	3.5134	6.14846	10.6765	19.4117
SAR1B	3.12794	3.80683	NOSIG	-0.0317968	2.63505	7.90516	3.88235	7.7647
SAT1	245.617	180.61	NOSIG	-0.0261131	4.39176	280.194	2.91176	138.794
SATB1	1.66489	1.2342	NOSIG	0.192141	5.27011	7.02681	2.91176	10.6765
SAV1	4.80076	3.83706	NOSIG	-0.0087139	4.39176	58.8495	0.970587	37.8529
SBDS	12.635	12.6304	NOSIG	0.135906	4.39176	20.2021	0.970587	12.6176
SBNO1	2.84915	4.25174	NOSIG	0.028529	4.39176	7.02681	1.94117	8.73529
SCAF11	4.78897	5.65865	NOSIG	0.0536153	7.02681	44.7959	3.88235	45.6176
SCARB2	4.2149	7.16817	NOSIG	-0.082572	4.39176	25.4722	3.88235	22.3235
SCCPDH	23.1563	28.3398	NOSIG	-0.00367787	101.889	12.2969	106.765	13.5882
SCD	40.0421	32.0582	NOSIG	0.002456	25.4722	889.77	15.5294	529.941
SCLT1	6.40459	7.45959	NOSIG	-0.171047	3.5134	14.932	9.70587	17.4706
SCML1	5.62609	4.72137	NOSIG	-0.0677208	1.7567	103.645	2.91176	68.9117
SCO1	40.5847	36.5799	NOSIG	-0.00960708	11.4186	60.6062	11.647	68.9117
SCRN1	23.2653	21.7473	NOSIG	-0.0612834	0.878351	113.307	3.88235	153.353
SCRN3	2.88676	3.86704	NOSIG	0.00440474	18.4454	16.6887	26.2059	25.2353
SCYL2	3.11571	3.51265	NOSIG	0.128781	3.5134	28.1072	1.94117	35.9117
SDAD1	12.3533	17.5521	NOSIG	0.0243825	13.1753	55.3361	24.2647	88.3234
SDC2	6.37543	7.68969	NOSIG	0.186822	33.3773	12.2969	31.0588	24.2647
SDCBP	23.0443	26.3122	NOSIG	0.00694158	3.5134	421.608	3.88235	490.147
SDCCAG3	120.021	145.806	NOSIG	0.0740615	94.8619	76.4165	63.0882	67.9411
SDHA	20.7267	21.2876	NOSIG	0.0482343	190.602	0.878351	307.676	4.85294
SDHAF2	49.9822	50.0574	NOSIG	-0.0209615	1.7567	29.8639	2.91176	37.8529
SEC16A	17.667	26.6489	NOSIG	0.0696033	2.63505	51.8227	1.94117	74.7352
SEC23A	9.52581	8.83165	NOSIG	0.0353677	1.7567	105.402	3.88235	81.5293
SEC23B	18.071	14.7527	NOSIG	-0.0436519	3.5134	36.8907	4.85294	34.9411
SEC24A	5.89622	2.4747	NOSIG	-0.00867455	2.63505	35.134	3.88235	24.2647
SEC63	3.19647	4.86653	NOSIG	-0.0770547	0.878351	2.63505	11.647	11.647
SECISBP2L	2.48405	2.25434	NOSIG	-0.232862	6.14846	8.78351	13.5882	7.7647
SEL1L	3.30974	3.83509	NOSIG	-0.0926157	2.63505	37.7691	2.91176	49.5
SEL1L3	17.7183	16.4028	NOSIG	0.0124487	14.0536	28.1072	17.4706	34.9411
SELK	164.952	176.29	NOSIG	0.00520654	26.3505	7.90516	20.3823	5.82352
SELT	4.28617	4.58363	NOSIG	-0.0935699	4.39176	17.567	8.73529	13.5882
SENP2	7.71178	5.5475	NOSIG	0.0602649	3.5134	57.0928	1.94117	50.4705
SENP3-EIF4A1	0	0	NOSIG	-0.145204	57.0928	3.5134	83.4705	0.970587
NA	NA	NA	NOSIG	-0.0128285	28.9856	7.90516	26.2059	6.79411
SERINC1	7.49417	8.8686	NOSIG	0.0704732	3.5134	152.833	0.970587	136.853
SERP1	10.2488	9.55676	NOSIG	0.101364	26.3505	14.932	37.8529	30.0882
SERPINB1	11.2554	11.585	NOSIG	-0.134618	31.6206	5.27011	50.4705	2.91176
SERPINE2	29.8526	22.1745	NOSIG	-0.0557871	3.5134	9.66186	1.94117	4.85294
SESN3	0.814298	0.881693	NOSIG	-0.197643	3.5134	24.5938	5.82352	13.5882
[truncated: 818 more rows]

## Sheet: Huh7
Gene	Control	KD	State	CULI	control.short.3'UTR FPKM	control.long.3'UTR FPKM	KD.short.3'UTR FPKM	KD.long.3'UTR FPKM
A2M	71.8799	14.446	Lengthen	0.103713	286.23	2.48221	139.4	4.53986
AFF4	0.763492	1.15769	Lengthen	0.397523	16.2895	0	11.4832	4.00576
AMFR	4.74047	8.31084	Lengthen	0.226325	6.82608	25.1324	1.33525	36.853
BEST1	89.9018	3.58243	Lengthen	0.433206	32.7342	6.67094	12.5514	18.9606
BTG3	28.695	42.1728	Lengthen	0.153554	110.303	0	103.616	4.53986
C14orf2	578.142	314.669	Lengthen	0.152578	137.608	20.0128	60.6205	19.7617
CAP1	158.05	140.708	Lengthen	0.122798	104.408	285.144	40.5917	217.379
CCNI	145.054	116.241	Lengthen	0.132943	22.9604	5.89525	9.34677	6.94332
CDK2AP1	39.6089	64.6428	Lengthen	0.170996	18.1512	98.0473	4.80691	96.4053
CDS2	1.90176	1.25013	Lengthen	0.302693	20.0128	3.72332	2.40346	4.80691
CMC2	23.9219	19.5572	Lengthen	0.419405	24.0464	1.86166	5.60806	4.53986
CMPK1	5.05296	7.66421	Lengthen	0.252157	10.084	37.6986	0.534101	44.8645
COPB1	16.6899	14.7298	Lengthen	0.219493	5.11956	42.8181	0	36.5859
COX7C	496.732	182.34	Lengthen	0.304153	75.3971	10.3943	18.9606	12.2843
CTGF	152.865	63.933	Lengthen	0.145047	146.45	96.9614	18.4265	38.7223
DDHD2	1.01369	0.938544	Lengthen	0.450462	12.7213	0.310276	4.53986	5.07396
DHTKD1	5.88201	5.4876	Lengthen	0.341882	14.4278	8.22232	4.27281	10.1479
EIF2AK4	1.34843	2.92567	Lengthen	0.0941616	298.02	0.775691	298.296	7.74447
ENOSF1	2.56897	3.40052	Lengthen	0.107537	20.7885	110.769	24.3016	190.941
EPAS1	9.82644	9.03887	Lengthen	0.183964	17.2203	148.778	1.0682	100.411
ETF1	6.46279	8.79836	Lengthen	0.252511	30.7174	4.34387	24.8357	12.2843
FADS1	28.673	72.8929	Lengthen	0.128095	11.6354	113.716	13.0855	269.454
FAM136A	26.9839	16.9291	Lengthen	0.197914	18.4614	41.7322	2.40346	27.5062
FBXW11	2.94805	3.22831	Lengthen	0.180736	40.3359	27.7697	23.2334	33.6484
FKBP3	108.336	72.9296	Lengthen	0.205436	2.32707	78.4999	3.73871	107.354
FOXA2	16.2773	19.4369	Lengthen	0.0711023	11.6354	21.7193	7.47742	22.4323
H1F0	229.58	64.9948	Lengthen	0.201609	26.6838	79.2756	0	15.2219
HEATR5A	5.03023	13.0724	Lengthen	0.221724	81.4475	12.7213	60.8875	26.438
HIC2	1.25196	1.9852	Lengthen	0.348087	18.7717	19.8577	4.80691	26.7051
IARS2	10.297	7.10172	Lengthen	0.276181	44.2144	0.775691	19.4947	4.53986
IDH1	95.124	133.517	Lengthen	0.120066	8.84288	153.432	2.13641	161.833
IDH2	333.182	414.867	Lengthen	0.183012	85.326	13.497	87.5926	34.9836
IGF2	22.4785	70.2385	Lengthen	0.0922157	3.41304	44.3695	3.20461	120.44
IL18	28.5305	25.5411	Lengthen	0.325176	22.495	0.775691	7.74447	3.47166
KHDRBS1	14.0677	18.2474	Lengthen	0.0856583	286.385	117.75	243.817	144.741
LPP	0.476098	0.698649	Lengthen	0.32788	6.82608	4.80928	2.13641	9.61382
MARCKSL1	171.728	87.1462	Lengthen	0.344361	144.123	36.6126	36.853	44.8645
MFAP1	35.4611	29.9317	Lengthen	0.241851	35.9921	13.0316	21.097	21.3641
MRPL47	81.3633	77.8498	Lengthen	0.101952	3.87845	93.3932	1.0682	130.588
MRPS28	45.2242	59.6027	Lengthen	0.33689	9.92884	2.32707	11.7502	12.8184
MRPS33	323.585	236.535	Lengthen	0.199363	81.913	58.1768	28.8415	47.8021
MRPS35	25.4846	20.2326	Lengthen	0.207342	71.9841	10.084	32.0461	13.0855
NOL8	5.64624	6.49132	Lengthen	0.248663	8.5326	38.7845	0.534101	45.3986
NQO1	13.2376	8.66534	Lengthen	0.148499	81.1373	41.1116	25.3698	25.1028
NRP1	3.39141	5.24805	Lengthen	0.234809	9.61857	19.082	4.27281	33.3813
PABPC1	339.309	242.173	Lengthen	0.0234283	69.3468	2776.04	9.07972	2658.49
PCNA	60.7089	73.986	Lengthen	0.213559	5.42984	44.3695	1.6023	61.6887
PLAC8	5.19157	3.60191	Lengthen	0.436527	13.6522	7.44663	2.40346	8.27857
PON3	9.97757	6.90899	Lengthen	0.354274	11.3251	8.68774	5.60806	23.2334
PP2D1	0.0134301	0.0631065	Lengthen	0.271843	6.5158	3.41304	2.67051	12.0173
PPP1CC	96.9427	143.301	Lengthen	0.371676	33.3547	0.465415	19.2276	4.27281
PRDX1	107.715	174.345	Lengthen	0.11982	3.2579	172.048	1.86935	217.379
RAD1	0.652938	0.656998	Lengthen	0.294889	8.84288	7.13636	1.86935	10.1479
RBP4	849.559	984.658	Lengthen	0.19013	66.8646	40.0256	41.1258	52.609
RPL23A	193.79	211.884	Lengthen	0.368925	8.84288	17.3755	0.801152	21.097
RPS23	75.4926	57.9627	Lengthen	0.0559159	801.754	49.4891	417.667	41.3929
RRP7A	22.4448	18.9569	Lengthen	0.326744	43.4387	3.56818	16.5571	9.34677
SLC38A2	5.69898	4.47303	Lengthen	0.113869	144.589	71.0533	50.4726	35.2507
SLC44A1	0.983582	1.57498	Lengthen	0.27654	21.5642	14.2727	12.8184	27.2392
SMDT1	46.1984	17.7189	Lengthen	0.456721	63.1412	2.17193	12.2843	6.67627
SNRNP200	30.7151	23.0223	Lengthen	0.211819	47.162	2.94763	27.5062	4.53986
SNX5	24.9237	24.9864	Lengthen	0.177728	15.8241	1.86166	9.07972	9.88087
SUGP2	51.5971	63.7352	Lengthen	0.139745	6.05039	155.914	0.267051	173.85
TAF9	127.653	108.098	Lengthen	0.100746	12.4111	113.871	4.53986	92.6666
TMEM123	11.4053	14.3779	Lengthen	0.0795091	15.8241	134.815	5.87511	130.588
TPGS2	34.8609	68.7887	Lengthen	0.181024	55.5395	12.4111	33.3813	22.1652
TXN2	84.6254	94.2875	Lengthen	0.216171	20.9437	60.9693	9.07972	87.3256
TYW5	0.66875	0.464312	Lengthen	0.288912	3.56818	2.48221	3.20461	8.81267
UHRF1BP1	1.94851	0.919662	Lengthen	0.349606	22.6502	8.06718	8.27857	13.6196
USMG5	937.23	331.77	Lengthen	0.142893	178.564	2.94763	77.1776	5.87511
UTP6	15.2758	5.81081	Lengthen	0.369274	24.5118	2.63735	7.74447	5.87511
YARS	35.6396	17.4234	Lengthen	0.346779	20.9437	13.497	8.81267	24.3016
ZCRB1	8.03172	10.4744	Lengthen	0.197921	8.84288	31.6482	1.0682	33.3813
ZDHHC2	0.828947	0.822342	Lengthen	0.194037	11.1699	52.4367	2.67051	55.8136
A1CF	0.555911	0.982274	NOSIG	-0.0412364	0.620553	3.2579	4.53986	3.73871
AAED1	10.1304	18.0067	NOSIG	-0.312268	1.39624	20.4782	3.73871	11.2161
AAGAB	4.82968	6.57878	NOSIG	0.272529	19.5474	4.49901	9.88087	6.94332
AARS	97.5972	62.0493	NOSIG	-0.0145	101.771	101.46	41.927	39.2564
AASDHPPT	1.65885	1.0936	NOSIG	-0.269231	6.20553	19.7025	6.14216	5.87511
AASS	1.94212	1.52379	NOSIG	-0.0660336	8.22232	6.05039	5.60806	3.47166
ABCB1	3.75743	4.6402	NOSIG	-0.0178452	51.1956	9.30829	31.779	7.47742
ABCC2	0.88341	6.98998	NOSIG	-0.055455	3.56818	6.05039	12.2843	13.6196
ABCC6	125.765	132.644	NOSIG	-0.0783015	4.65415	21.8745	5.07396	14.6878
ABCD3	14.3563	31.0373	NOSIG	-0.00562944	1.55138	72.1392	4.27281	133.792
ABCE1	3.6129	2.68286	NOSIG	-0.0210116	10.5494	21.2539	8.27857	14.6878
ABHD2	1.57045	4.63276	NOSIG	0.144318	3.56818	13.3419	3.47166	25.1028
ABHD3	1.82025	5.60152	NOSIG	-0.0914505	1.86166	9.7737	6.94332	20.5629
ABHD5	0.876768	0.979305	NOSIG	-0.248513	9.61857	13.0316	14.6878	6.94332
ABI1	1.37931	1.80504	NOSIG	0.0145966	5.58497	3.87845	9.61382	4.00576
ABI2	0.596936	0.554821	NOSIG	-0.221795	5.42984	16.1344	4.80691	5.87511
ABI3BP	0.0953273	0.208242	NOSIG	0.0990858	65.4683	2.32707	75.5753	1.86935
ABRACL	13.2695	15.1557	NOSIG	0.209699	11.1699	13.8073	4.27281	13.0855
ACAA2	56.0442	224.185	NOSIG	-0.00308885	2.63735	214.401	5.34101	337.819
ACAD11	4.95152	3.6571	NOSIG	0.0433555	13.1867	8.5326	5.87511	4.80691
ACADM	3.62558	6.46705	NOSIG	-0.127086	0.930829	3.41304	3.73871	3.47166
ACAP2	1.14002	0.688925	NOSIG	-0.189375	1.70652	57.246	2.67051	18.6935
ACBD3	0.433866	1.30854	NOSIG	-0.158142	1.55138	12.7213	6.94332	18.6935
ACOT13	15.2882	20.2247	NOSIG	0.0190638	31.8033	1.08597	26.171	3.20461
ACP1	16.6977	13.521	NOSIG	-0.0331761	21.2539	9.7737	17.3583	7.47742
ACSS3	1.81781	2.45757	NOSIG	-0.032937	26.8389	90.1353	20.83	67.2968
ACTB	37.3146	189.21	NOSIG	0.043562	6.98122	242.326	9.34677	600.063
ACTG1	658.954	1635.91	NOSIG	0.0223826	6.05039	1310.3	6.40922	1597.5
ACTL6A	45.2402	69.5013	NOSIG	-0.0778753	61.1244	40.3359	52.609	25.3698
ACTN1	13.9806	25.0882	NOSIG	-0.0812108	5.42984	31.9585	5.60806	28.0403
ACTN4	99.4076	123.478	NOSIG	0.0450385	67.0197	30.4071	59.2852	31.779
ACTR10	7.99709	4.67841	NOSIG	-0.0967442	67.0197	5.74011	31.512	0.801152
ACTR1A	51.4732	69.4901	NOSIG	0.0630075	6.98122	32.7342	3.73871	27.2392
ACTR2	4.46807	8.00122	NOSIG	-0.0110023	2.63735	222.313	3.47166	180.793
ACTR3	4.56182	5.82341	NOSIG	-0.107037	36.1472	13.8073	32.8472	5.34101
ACYP2	6.09426	10.5449	NOSIG	0.0589256	4.03359	12.1008	5.07396	20.0288
ADAM17	2.13095	3.4552	NOSIG	-0.0938659	21.4091	18.3063	34.4495	17.3583
ADAR	10.1945	7.84319	NOSIG	-0.051615	14.4278	49.9545	9.07972	24.5687
ADD3	8.75498	11.8046	NOSIG	0.109875	7.13636	2.32707	5.60806	3.73871
ADI1	5.86142	12.1995	NOSIG	-0.0990165	4.96442	8.37746	10.682	11.4832
ADK	3.24003	6.12131	NOSIG	-0.0030586	5.2747	2.63735	3.73871	2.13641
AFG3L2	66.3584	75.4276	NOSIG	0.0624789	4.49901	69.5019	2.40346	67.0297
AFP	337.579	408.563	NOSIG	0.0180284	1439.06	0.930829	1476.26	3.47166
AFTPH	3.41803	6.07973	NOSIG	0.124513	2.63735	8.5326	1.6023	10.1479
AGA	4.0897	3.61352	NOSIG	-0.112402	70.4327	5.89525	36.853	0.267051
AGFG1	0.390084	0.233257	NOSIG	0.218218	21.5642	2.17193	6.14216	2.13641
AGMAT	4.756	7.4498	NOSIG	0.0534037	20.6334	2.17193	17.6253	2.93756
AGPS	0.72021	0.682785	NOSIG	-0.184211	2.0168	14.2727	2.67051	4.53986
AGT	328.157	510.081	NOSIG	0.0611566	64.6926	293.521	50.2055	312.449
NA	NA	NA	NOSIG	0.0926065	135.901	1.55138	85.7233	3.20461
AHCTF1P1	4.0533	8.57388	NOSIG	0.0332949	2.17193	11.1699	3.47166	21.8982
AHCY	208.302	96.0133	NOSIG	-0.0705308	3.10276	65.0029	1.86935	22.6993
AHCYL1	7.94831	11.4221	NOSIG	0.0486444	7.75691	50.1096	8.01152	65.9615
AHR	1.21006	0.77301	NOSIG	0.00983632	5.89525	21.5642	2.40346	7.74447
AHSA2	4.90119	5.40292	NOSIG	0.00499299	15.0484	6.5158	9.88087	7.21037
AHSG	3191.72	4780.48	NOSIG	0.047401	454.4	7.13636	497.248	15.2219
AIG1	21.3114	28.2502	NOSIG	-0.0754091	3.72332	4.49901	2.67051	1.0682
AIMP1	14.2649	20.3965	NOSIG	-0.269069	11.7905	4.96442	12.2843	1.0682
AJUBA	80.2394	102.302	NOSIG	-0.00481113	92.9278	9.61857	29.3756	3.20461
AK2	7.32464	8.0198	NOSIG	-0.0934445	14.4278	3.87845	10.682	1.0682
AK3	3.36893	5.04927	NOSIG	0.00970692	3.56818	11.6354	5.87511	15.4889
AK4	0.526393	2.27042	NOSIG	-0.00753759	2.17193	5.2747	4.27281	11.4832
AKAP1	6.12962	13.3146	NOSIG	-0.139272	1.39624	51.1956	3.47166	35.5177
AKAP10	4.05533	5.602	NOSIG	-0.247994	18.6166	12.7213	18.6935	4.00576
AKIRIN1	17.0619	21.7363	NOSIG	0.102303	19.8577	4.65415	9.07972	5.34101
ALB	776.286	1150.57	NOSIG	0.00682963	3665.29	1.39624	5296.42	2.67051
ALCAM	4.69051	12.0448	NOSIG	0.0612297	3.72332	112.475	6.14216	218.18
ALDH18A1	5.60493	9.11374	NOSIG	-0.0246842	8.06718	28.3903	9.61382	30.7108
ALG2	4.92499	6.85298	NOSIG	-0.282038	6.98122	7.44663	16.5571	4.80691
ALG5	67.4225	63.8005	NOSIG	-0.177705	26.994	3.87845	29.9097	0.801152
AMIGO2	4.70529	3.84827	NOSIG	-0.0535192	8.99801	54.1432	4.80691	22.4323
AMOTL2	3.09993	3.52777	NOSIG	-0.0047947	11.6354	4.80928	4.53986	2.67051
ANAPC13	62.8138	64.6636	NOSIG	-0.196931	1.55138	51.5059	3.47166	23.7675
ANAPC16	15.6851	12.8178	NOSIG	-0.0135304	7.44663	4.65415	3.20461	1.6023
ANGPTL3	11.1438	29.766	NOSIG	0.0171861	2.79249	8.84288	3.20461	10.1479
ANKIB1	1.26089	2.60733	NOSIG	-0.249031	1.39624	12.2559	7.21037	16.5571
ANKRD1	102.939	47.7406	NOSIG	-0.0127495	100.53	510.715	42.9952	210.97
ANKRD10	10.2035	18.2406	NOSIG	0.0465746	3.87845	108.131	2.13641	96.9394
ANKRD17	3.4013	4.88128	NOSIG	-0.198785	8.84288	3.87845	9.61382	2.13641
ANLN	9.92212	26.4605	NOSIG	-0.0157714	1.55138	83.4643	3.73871	135.128
ANP32E	5.8935	7.36718	NOSIG	-0.0985541	11.4802	31.3379	16.8242	29.3756
ANXA7	6.42521	14.8964	NOSIG	0.159617	48.8685	12.5662	49.4044	26.9721
AP1AR	2.45836	2.1123	NOSIG	0.135134	6.20553	31.1828	0.534101	14.6878
AP1G1	3.87931	7.04759	NOSIG	0.00289121	6.82608	58.332	4.80691	48.3362
AP3M1	3.04844	2.65778	NOSIG	0.116123	4.18873	38.4743	1.86935	58.4841
AP3S1	19.6617	18.6747	NOSIG	-0.0181759	2.79249	90.4456	1.6023	48.8703
AP4S1	0.899866	0.560962	NOSIG	-0.0675546	2.79249	13.8073	3.73871	4.80691
APOB	25.7783	26.7959	NOSIG	-0.0508755	93.3932	28.7006	134.059	36.3189
APP	7.01102	7.86922	NOSIG	-0.125	25.4427	15.3587	14.6878	5.07396
APPBP2	0.399044	0.336332	NOSIG	-0.155078	5.11956	18.3063	3.73871	6.67627
AQR	2.75813	5.15936	NOSIG	-0.0888336	4.34387	10.7045	6.94332	12.8184
ARF1	21.5607	26.1364	NOSIG	-0.0714384	6.67094	72.4495	7.21037	45.3986
ARF4	12.0524	11.784	NOSIG	0.0017657	28.7006	7.91205	21.8982	6.40922
ARFGEF2	1.21658	1.28685	NOSIG	-0.0781712	13.0316	61.5899	10.415	31.512
ARGLU1	7.40926	13.6085	NOSIG	0.0346464	3.10276	11.3251	5.60806	13.6196
ARHGAP35	3.58669	3.32875	NOSIG	-0.067497	7.60177	26.5286	6.94332	15.2219
ARHGEF39	7.35956	12.7583	NOSIG	-0.167155	3.87845	8.84288	0.534101	4.53986
ARID1A	4.0421	4.79101	NOSIG	0.0811186	7.60177	19.3923	7.47742	15.756
ARL1	0.977729	1.8601	NOSIG	-0.224266	9.15315	12.2559	16.5571	8.54562
ARL3	0.3817	0.362944	NOSIG	-0.165393	8.22232	4.80928	4.00576	1.33525
ARL4A	0.878478	4.07086	NOSIG	-0.0140705	11.7905	6.36066	54.4783	24.5687
ARL5A	1.58235	2.17826	NOSIG	-0.122306	3.72332	12.5662	1.86935	8.54562
ARL6IP1	12.5206	29.6875	NOSIG	0.0861796	6.36066	8.68774	9.88087	16.5571
ARL6IP6	0.809998	1.49439	NOSIG	-0.10593	4.18873	2.94763	3.73871	1.0682
ARMC1	0.68172	1.12873	NOSIG	-0.20413	2.0168	7.91205	10.9491	4.27281
ARMC10	1.53202	1.55596	NOSIG	0.118346	11.7905	6.20553	5.60806	5.87511
ARMC8	1.90502	2.41933	NOSIG	-0.216049	3.2579	13.9624	0.801152	4.00576
ARMCX3	2.87883	2.47343	NOSIG	-0.10741	4.34387	5.58497	7.47742	4.27281
ARPC4	83.2584	118.458	NOSIG	-0.146542	4.49901	52.5918	6.67627	35.7848
ARPC5	9.56873	26.1094	NOSIG	0.0701005	0.465415	37.078	4.00576	64.8933
ARPC5L	24.0789	27.6915	NOSIG	-0.0434939	4.34387	2.79249	6.94332	2.67051
ARPP19	3.08175	4.14295	NOSIG	-0.075069	96.9614	4.03359	137.798	4.00576
AS3MT	5.2778	13.3898	NOSIG	0.248968	4.65415	7.60177	5.07396	26.9721
ASAH1	28.746	84.253	NOSIG	-0.0143715	4.96442	235.345	11.4832	421.94
ASAP1	1.45003	2.2419	NOSIG	-0.0598277	4.34387	55.5395	7.47742	62.4899
ASB8	6.50036	13.4662	NOSIG	0.0042618	2.0168	22.1848	8.27857	45.9327
ASH1L	0.988852	2.0092	NOSIG	-0.100494	1.24111	44.0592	5.07396	68.8991
ASPH	1.90037	3.98521	NOSIG	-0.104453	10.084	5.89525	10.415	1.86935
ASPM	2.46959	4.08429	NOSIG	0.167587	30.5622	13.3419	26.171	22.4323
ASXL1	44.0033	43.1807	NOSIG	-0.0351028	13.8073	25.4427	6.67627	10.682
ATAD1	1.38784	0.650094	NOSIG	-0.237675	3.72332	29.9417	2.67051	6.14216
ATL3	2.04375	2.40331	NOSIG	0.0672673	9.46343	8.06718	6.40922	7.47742
ATP13A3	1.4286	4.00825	NOSIG	0.0829185	2.79249	80.6718	1.6023	174.384
ATP1B1	22.6672	33.976	NOSIG	0.0266318	81.6027	899.026	59.2852	805.692
ATP1B3	3.17232	3.26158	NOSIG	-0.0359851	12.7213	27.1492	9.34677	15.756
ATP2C1	5.11889	6.70202	NOSIG	-0.160058	14.1176	7.29149	9.34677	1.86935
ATP5B	1208.83	867.801	NOSIG	-0.0687104	2.94763	432.991	4.27281	169.31
ATP6V1A	1.86752	3.21741	NOSIG	0.00362155	7.91205	17.5306	6.67627	16.2901
ATP6V1C1	0.989651	1.12638	NOSIG	-0.136261	18.6166	3.72332	14.6878	0.534101
ATP6V1C2	5.36264	10.7756	NOSIG	0.0757082	64.3823	3.10276	78.5129	5.34101
ATP6V1E1	229.823	172.577	NOSIG	0.0741041	19.3923	53.6778	12.2843	51.2737
ATP6V1G1	53.6337	84.2078	NOSIG	-0.00738624	17.2203	3.72332	26.9721	5.34101
ATXN1	0.354724	0.325178	NOSIG	-0.0142249	14.583	8.99801	4.53986	2.67051
AUH	9.08601	13.1587	NOSIG	0.122402	7.60177	8.68774	6.94332	12.5514
AURKA	10.2323	20.3383	NOSIG	0.0637987	6.98122	2.79249	4.27281	3.73871
AZI2	12.2854	17.7128	NOSIG	-0.178109	3.2579	14.2727	3.20461	6.40922
AZIN1	4.13111	4.71649	NOSIG	-0.15763	6.5158	1.86166	7.21037	4.80691
B2M	100.171	131.905	NOSIG	0.011584	2.94763	131.402	2.13641	102.547
B3GALT6	50.0848	23.8831	NOSIG	0.126802	9.15315	28.8557	1.86935	14.1537
BAIAP2L1	6.61393	4.1563	NOSIG	0.113658	44.3695	2.0168	19.2276	2.67051
BAZ1A	6.73722	4.34551	NOSIG	0.0967078	23.7361	10.7045	13.3525	9.34677
BAZ2A	6.28751	10.3121	NOSIG	0.0139856	4.49901	33.8201	3.20461	27.7733
NA	NA	NA	NOSIG	-0.150756	3.41304	12.2559	5.07396	10.1479
BCAS2	37.722	61.6554	NOSIG	0.0486493	29.7865	35.0612	39.7905	56.6147
BCAT1	1.64547	0.993371	NOSIG	-0.126609	2.79249	105.959	5.34101	30.4438
BCCIP	18.6915	22.3601	NOSIG	0.0840517	35.2164	4.49901	38.1882	5.60806
BCL6	0.400359	0.517074	NOSIG	0.150671	4.49901	17.2203	2.13641	20.83
BDH2	0.780897	1.20449	NOSIG	-0.1557	0.775691	19.8577	4.00576	23.7675
BFAR	7.20388	11.0531	NOSIG	-0.219806	3.72332	16.7549	7.47742	10.9491
BID	3.99343	4.02525	NOSIG	-0.0275061	38.4743	3.10276	31.2449	1.86935
BLMH	7.55688	10.8678	NOSIG	0.0693546	13.3419	7.91205	9.61382	9.07972
BLOC1S2	1.09704	2.35458	NOSIG	0.167265	7.91205	13.3419	4.80691	17.0912
BMP2	38.6301	19.9308	NOSIG	0.0410666	172.048	101.15	53.6772	37.9212
BNIP3	25.2988	37.713	NOSIG	-0.0633178	6.98122	88.5839	8.27857	108.957
BNIP3L	1.88864	1.43782	NOSIG	0.125085	19.2371	35.8369	7.47742	24.3016
BPHL	39.969	101.815	NOSIG	-0.168437	2.32707	32.579	2.13641	36.853
BPNT1	8.575	9.46228	NOSIG	0.101556	38.3191	4.03359	23.7675	2.67051
BPTF	2.54241	3.02362	NOSIG	0.102649	17.3755	11.4802	13.8866	11.7502
BRD3	0.596158	0.954346	NOSIG	-0.0299094	3.56818	11.9456	0.534101	5.34101
BRD4	140.475	80.9562	NOSIG	0.0409357	3.41304	9.15315	1.6023	6.14216
BRD7	80.9256	84.5734	NOSIG	-0.0701365	18.6166	17.6858	21.097	14.9548
BRDT	12.997	20.3243	NOSIG	-0.0974731	19.5474	2.94763	38.9894	2.67051
BRI3	94.5678	103.956	NOSIG	-0.00713104	43.1284	12.4111	26.171	7.21037
BSG	68.3156	46.633	NOSIG	0.169427	7.44663	38.3191	1.33525	22.6993
BTAF1	0.560242	0.438104	NOSIG	-0.0944911	10.3943	10.084	6.14216	4.00576
BTG1	5.87347	3.29151	NOSIG	0.00609544	4.34387	63.4515	0.801152	22.4323
BZW1	1.78427	1.809	NOSIG	-0.127029	8.84288	69.1916	8.54562	33.3813
BZW2	134.918	177.315	NOSIG	0.0301989	19.2371	60.5039	14.1537	51.5408
C11orf57	5.39562	4.53352	NOSIG	-0.210968	1.24111	5.42984	4.53986	4.53986
C11orf58	8.15263	7.17769	NOSIG	-0.0748587	15.3587	3.56818	10.682	1.0682
C12orf43	9.56209	13.6025	NOSIG	-0.102149	1.55138	6.20553	4.53986	7.21037
C12orf75	33.2186	62.6908	NOSIG	-0.0102984	5.89525	55.5395	3.47166	60.3534
C14orf119	8.15285	6.33241	NOSIG	-0.11427	17.996	40.6462	13.0855	18.4265
C14orf166	16.7756	21.6371	NOSIG	0.0656532	9.92884	1.39624	18.6935	3.20461
C15orf43	8.16364	14.2448	NOSIG	0.055899	2.63735	30.2519	3.47166	46.4668
C16orf72	2.4458	4.07617	NOSIG	0.0432991	15.9792	5.89525	11.4832	5.34101
C17orf75	1.46799	2.29036	NOSIG	0.0487447	51.3507	2.94763	46.4668	4.00576
C17orf85	0.717691	0.900161	NOSIG	-0.222132	2.17193	12.5662	4.27281	4.00576
C1D	11.7391	15.3871	NOSIG	0.131448	15.8241	12.1008	9.34677	9.88087
C1orf123	95.6985	70.3784	NOSIG	0.0465148	10.8597	17.996	6.40922	12.0173
C1QBP	68.9904	70.2887	NOSIG	0.00776244	9.92884	22.9604	4.53986	15.2219
C2CD5	1.16531	1.98574	NOSIG	0.0205327	2.17193	17.2203	2.40346	18.6935
C2orf74	16.7052	8.87125	NOSIG	0.112692	8.37746	17.3755	3.20461	11.4832
C3orf58	0.750426	1.88289	NOSIG	-0.141555	1.39624	26.994	5.07396	38.4553
C4orf27	8.35064	11.9307	NOSIG	-0.0649512	5.58497	12.5662	11.2161	18.1594
C5orf28	1.74227	1.48846	NOSIG	-0.0415503	64.3823	3.2579	25.6369	1.33525
C6orf120	3.05703	2.79645	NOSIG	-0.0144904	8.06718	16.4446	5.87511	10.682
C7orf55-LUC7L2	1.89318	2.78885	NOSIG	0.186989	30.0968	2.79249	9.88087	3.47166
C7orf73	2.1522	5.0428	NOSIG	-0.1397	8.06718	48.0928	20.83	50.2055
C9orf64	7.93939	8.35898	NOSIG	-0.218597	1.86166	13.1867	2.67051	7.21037
CA2	2.07529	2.03632	NOSIG	0.0628971	27.1492	2.63735	12.2843	1.6023
CAAP1	0.787105	1.19105	NOSIG	-0.040886	11.3251	2.79249	9.88087	2.40346
CACYBP	2.67053	4.88629	NOSIG	0.0214697	27.9249	3.87845	42.9952	6.67627
CALM1	7.3995	24.0862	NOSIG	-0.00362488	107.045	1.70652	252.363	2.40346
CALM2	321.337	180.228	NOSIG	0.00155079	7.75691	934.707	1.86935	397.638
CALM3	153.23	127.289	NOSIG	0.108423	45.9209	57.246	16.8242	34.1825
CALR	50.6801	141.932	NOSIG	0.0898398	4.65415	90.2904	2.67051	151.685
CAMK2N1	14.4434	20.5345	NOSIG	-0.00861559	3.41304	142.727	4.00576	119.639
CAMTA1	138.155	180.161	NOSIG	0.040858	79.1205	6.67094	85.1892	9.88087
CAND1	0.751289	1.10409	NOSIG	-0.0705724	9.7737	15.5138	7.74447	10.415
CANX	10.6087	21.659	NOSIG	0.0324794	2.63735	5.89525	3.73871	7.21037
CAP2	5.3417	10.4376	NOSIG	-0.00912914	3.41304	24.5118	4.80691	28.8415
CAPN12	35.014	42.4458	NOSIG	0.145942	7.29149	56.7806	0.534101	66.7627
CAPZA1	5.86264	6.36005	NOSIG	-0.0408135	2.94763	105.184	2.93756	67.2968
CAPZA2	2.19525	2.76629	NOSIG	-0.167693	26.994	5.42984	19.7617	0.801152
CAST	6.87365	3.785	NOSIG	-0.0203764	9.92884	32.2687	10.682	35.2507
CAV1	0.324713	0.4427	NOSIG	-0.0547715	4.18873	19.2371	0.534101	9.07972
CBWD3	1.63531	2.5209	NOSIG	-0.0386598	5.2747	7.13636	5.87511	8.01152
CBX4	150.197	108.3	NOSIG	-0.161299	1.55138	88.8942	2.67051	29.3756
CBX5	1.37093	2.09141	NOSIG	0.131534	13.6522	28.3903	8.81267	30.9779
CCAR1	16.9172	10.8632	NOSIG	-0.129869	109.528	13.1867	81.7175	2.93756
CCDC117	4.13196	5.87949	NOSIG	-0.0935049	2.0168	61.9001	5.07396	63.024
CCDC152	4.68857	4.76203	NOSIG	-0.0267557	124.886	2.94763	245.152	4.27281
CCDC174	20.2937	11.0532	NOSIG	0.0879315	4.34387	6.36066	1.6023	5.34101
CCDC175	0.032674	0.0358892	NOSIG	0.0456703	7.13636	6.98122	4.00576	6.40922
CCDC25	14.1402	11.3441	NOSIG	-0.0510777	8.68774	4.96442	8.81267	5.60806
CCDC34	107.919	63.1042	NOSIG	0.0566613	12.2559	17.5306	11.4832	26.171
CCDC50	1.34158	1.33138	NOSIG	-0.129935	10.5494	3.87845	12.8184	1.86935
CCDC58	68.1965	61.4445	NOSIG	0.0947973	5.58497	22.0296	2.67051	16.8242
CCDC59	22.0131	20.3824	NOSIG	-0.07681	82.9989	23.4259	74.7742	13.6196
CCDC85C	11.3045	9.03002	NOSIG	-0.277791	18.6166	7.91205	14.6878	0.534101
CCL20	33.1311	23.321	NOSIG	0.216519	10.7045	19.5474	2.40346	11.7502
CCNA2	4.10793	3.34546	NOSIG	0.0694729	24.667	2.79249	21.6311	4.27281
CCNC	4.17257	5.36481	NOSIG	-0.122099	37.078	50.575	50.7396	42.9952
CCND1	2.05565	2.45119	NOSIG	0.0927649	6.98122	48.8685	0.801152	33.3813
CCNG1	4.59542	5.12818	NOSIG	-0.1514	2.63735	41.8873	6.94332	35.7848
CCNK	13.7763	9.87042	NOSIG	-0.105203	124.266	4.34387	68.365	0.267051
CCNL1	4.27325	4.91154	NOSIG	-0.154408	21.0988	6.5158	17.0912	1.86935
CCNL2	52.9655	38.6402	NOSIG	-0.10598	26.3735	79.8962	20.5629	40.3246
CCSER2	1.41711	3.62703	NOSIG	-0.104413	0	30.7174	4.27281	89.729
CCT4	25.3957	20.0353	NOSIG	0.000137513	208.195	24.3567	103.082	9.88087
CD164	21.2022	27.966	NOSIG	-0.177704	3.10276	6.5158	4.00576	7.21037
CD2AP	0.624489	1.09396	NOSIG	-0.0749955	2.48221	2.17193	5.87511	10.1479
CD302	2.65915	3.3196	NOSIG	0.0281872	7.44663	4.18873	9.34677	0.267051
CD59	5.82766	9.05073	NOSIG	-0.0721202	14.7381	7.60177	28.0403	8.81267
CDC14B	2.22531	2.77439	NOSIG	0.10933	6.05039	26.2184	2.40346	17.0912
CDC23	13.6486	24.9777	NOSIG	-0.00236113	2.94763	10.5494	4.27281	14.1537
CDC27	0.744302	1.99035	NOSIG	-0.0941173	11.4802	3.2579	18.6935	2.13641
CDC42SE1	3.24215	6.10153	NOSIG	0.0437522	6.36066	13.497	6.67627	16.2901
CDC73	0.387756	0.448608	NOSIG	-0.193907	10.7045	2.79249	16.5571	2.40346
CDH17	9.18753	4.36969	NOSIG	0.114286	9.30829	32.7342	1.0682	8.81267
CDH2	4.30582	4.08291	NOSIG	0.0703515	35.0612	65.158	11.2161	29.3756
CDH23	48.5557	67.7481	NOSIG	-0.14669	13.9624	20.168	14.4207	11.4832
CDK1	8.59549	11.802	NOSIG	-0.0624073	54.1432	12.8765	61.4216	9.34677
CDK4	12.3131	8.9761	NOSIG	-0.104447	13.497	6.98122	8.81267	2.93756
CDKN1B	2.46775	2.49693	NOSIG	-0.12844	1.39624	2.48221	3.20461	1.86935
CEBPD	24.3873	40.6859	NOSIG	0.0620285	5.2747	105.494	1.6023	87.0585
CEBPG	3.40867	3.54264	NOSIG	-0.10815	94.0137	9.7737	72.9048	2.67051
CEBPZ	25.1439	29.6298	NOSIG	-0.0731901	2.48221	13.8073	2.93756	8.27857
CENPBD1	4.09738	4.5873	NOSIG	0.0279543	3.87845	22.495	1.6023	12.8184
CENPN	56.3294	22.9682	NOSIG	0.032615	11.0148	65.0029	6.40922	53.1431
CEP57	2.62908	2.77917	NOSIG	-0.174477	6.67094	5.74011	9.34677	3.20461
CEP68	1.49248	0.676936	NOSIG	0.187869	9.7737	51.9713	1.86935	44.8645
CEP70	2.07486	4.16598	NOSIG	-0.181108	0.930829	12.8765	4.80691	19.2276
CEP78	6.78687	14.5465	NOSIG	-0.0243975	5.58497	9.7737	12.0173	18.1594
CEPT1	3.65717	4.97517	NOSIG	-0.0914193	6.5158	19.7025	11.2161	20.83
CERS2	33.9797	44.5985	NOSIG	0.218012	3.87845	2.48221	2.40346	3.73871
CETN3	2.6123	2.42091	NOSIG	-0.20504	20.3231	12.2559	14.1537	2.67051
CFH	7.14258	20.2824	NOSIG	0.00169099	52.747	2.17193	104.417	4.27281
CFL1	940.695	1191.13	NOSIG	-0.04435	4.65415	122.869	6.40922	128.985
CGGBP1	2.92007	2.92454	NOSIG	-0.0924448	60.8142	5.42984	32.8472	0.801152
CHCHD3	49.9594	67.5478	NOSIG	-0.00652592	100.53	2.63735	72.6378	1.6023
CHDH	10.1726	17.0322	NOSIG	0.228662	7.60177	12.2559	4.53986	21.097
CHFR	5.93259	11.0981	NOSIG	0.0134008	3.41304	27.6146	4.27281	40.5917
CHKA	23.1101	28.9422	NOSIG	-0.0103142	2.63735	29.3211	1.86935	17.8924
CHMP2B	2.69665	6.36154	NOSIG	0.00645035	17.2203	1.39624	18.9606	2.93756
CHMP3	2.4938	5.40532	NOSIG	-0.026698	5.42984	65.4683	6.94332	62.4899
CHRAC1	2.40808	3.41713	NOSIG	-0.105287	2.0168	43.9041	4.53986	46.4668
CIAO1	16.9422	15.4612	NOSIG	-0.0028489	40.3359	3.2579	38.1882	3.47166
CIR1	28.7722	39.7048	NOSIG	0.0587938	59.8833	11.7905	50.2055	13.3525
CITED2	27.0906	26.1769	NOSIG	-0.0166422	2.79249	254.737	1.86935	125.781
CKAP2	10.4435	19.1377	NOSIG	0.173686	7.13636	12.4111	3.20461	13.0855
CKAP4	250.714	245.842	NOSIG	0.0521625	7.60177	192.526	4.80691	243.55
CLCC1	1.14949	1.70666	NOSIG	0.0806144	3.2579	23.4259	2.40346	27.2392
CLDN1	6.7944	11.9062	NOSIG	-0.0952297	18.9269	31.9585	19.7617	35.5177
CLDN22	0.223533	0.23713	NOSIG	0.0053014	3.56818	13.497	3.47166	10.415
CLDND1	11.7129	9.77087	NOSIG	0.185497	8.68774	31.8033	1.0682	15.4889
CLIC1	340.965	301.554	NOSIG	0.124383	11.6354	6.05039	8.54562	6.94332
CLINT1	2.10541	2.45997	NOSIG	0.061321	4.80928	11.0148	5.07396	19.2276
CLIP1	2.68306	4.39577	NOSIG	0.049598	4.96442	66.8646	3.20461	61.9558
CLPTM1L	0.175679	1.21163	NOSIG	-0.114323	4.49901	18.1512	4.80691	12.5514
CLTC	3.02509	4.62255	NOSIG	-0.0493131	1.55138	5.89525	6.67627	4.00576
CLU	175.119	103.497	NOSIG	-0.00401117	311.828	8.06718	124.179	3.47166
CMIP	20.3522	42.58	NOSIG	0.0494741	1.39624	245.584	2.67051	407.252
CMTM6	1.77387	2.16522	NOSIG	-0.0699554	2.94763	6.67094	6.40922	8.01152
CNBP	4.42722	4.16392	NOSIG	0.072367	4.18873	14.2727	1.86935	10.1479
NA	NA	NA	NOSIG	-0.0384573	1.55138	108.907	2.67051	97.7405
CNIH4	55.2436	20.8355	NOSIG	-0.0718552	50.2648	15.669	18.9606	4.00576
CNNM1	2.64843	8.26448	NOSIG	0.0477663	6.98122	2.48221	16.5571	4.53986
CNOT1	7.36595	7.85856	NOSIG	-0.00840161	28.5454	24.0464	24.5687	20.0288
CNOT2	16.2954	17.7075	NOSIG	0.000798349	5.42984	131.712	2.93756	115.9
CNOT7	6.33945	9.89474	NOSIG	0.0495191	5.42984	13.9624	4.00576	26.7051
CNOT8	7.58096	9.55766	NOSIG	-0.172401	8.22232	48.7134	14.1537	35.7848
CNPY2	132.269	319.179	NOSIG	0.00197021	5.58497	3.10276	2.67051	2.40346
CNTD1	0.252081	0.281801	NOSIG	0.154227	18.1512	3.10276	11.2161	4.00576
COA1	144.333	269.461	NOSIG	-0.109563	1.39624	26.0632	3.73871	38.4553
COA3	48.9479	56.3367	NOSIG	0.0956183	5.89525	13.6522	2.93756	10.9491
COA5	6.26223	9.26007	NOSIG	-0.0657255	2.94763	4.18873	2.93756	1.6023
COBLL1	0.304135	0.366695	NOSIG	-0.299602	4.03359	10.5494	9.34677	6.94332
COCH	22.4688	22.0632	NOSIG	0.0306455	5.2747	4.96442	7.21037	2.13641
COG5	2.5633	2.7339	NOSIG	-0.100562	2.17193	3.72332	3.73871	1.86935
COL2A1	163.225	80.1397	NOSIG	-0.13858	3.56818	29.0108	0.534101	6.94332
COL5A2	8.5799	10.4068	NOSIG	-0.08905	11.7905	3.41304	5.87511	2.13641
COMMD2	2.03233	3.69391	NOSIG	0.121566	3.72332	21.7193	3.47166	35.5177
COMMD8	2.39771	2.8229	NOSIG	-0.0714286	9.61857	30.0968	10.682	23.7675
COPA	11.8905	18.1439	NOSIG	-0.117874	3.56818	20.0128	2.40346	9.88087
COPB2	6.91891	20.216	NOSIG	-0.0771737	18.3063	4.49901	34.9836	4.53986
COPS3	17.1244	14.8554	NOSIG	-0.0287008	5.11956	3.72332	3.20461	1.6023
COPS5	124.138	181.571	NOSIG	-0.0396214	2.79249	45.9209	4.00576	45.3986
COPS8	10.049	8.47204	NOSIG	-0.159647	17.0652	17.2203	12.0173	5.87511
COQ10A	10.8458	8.05726	NOSIG	0.146228	10.3943	9.61857	3.73871	6.94332
CORO1C	2.99988	3.35339	NOSIG	0.107926	8.68774	5.2747	4.27281	4.80691
COX11	32.6392	20.0295	NOSIG	-0.0114688	38.0089	19.082	23.2334	9.61382
COX17	748.623	361.075	NOSIG	0.214669	4.49901	26.8389	0	15.4889
COX19	13.0849	8.18216	NOSIG	0.0681075	4.03359	30.5622	1.33525	14.9548
COX20	11.7755	17.8165	NOSIG	0.100343	10.5494	11.4802	8.27857	12.0173
COX4I1	9121.7	3756.19	NOSIG	-0.0724081	3.10276	340.373	4.27281	141.003
COX5A	3046.53	3010.74	NOSIG	0.00655126	8.84288	2.79249	6.40922	2.67051
COX7A2	363.793	560.132	NOSIG	-0.0578319	79.8962	7.91205	78.2458	4.80691
COX7A2L	50.7748	69.4574	NOSIG	0.0879915	8.84288	65.9337	4.53986	67.8309
CPB2	12.5076	38.84	NOSIG	-0.0332451	3.10276	2.48221	3.73871	2.13641
CPOX	1.49391	2.42505	NOSIG	-0.150903	17.996	7.75691	22.6993	5.34101
CPSF6	1.05054	1.3081	NOSIG	-0.129785	2.48221	3.72332	3.20461	1.86935
CPSF7	28.0762	26.3276	NOSIG	-0.146992	33.665	12.5662	22.9664	4.00576
CPT1A	0.868993	3.3126	NOSIG	0.04222	2.0168	14.583	3.47166	29.9097
CPVL	59.6263	45.8212	NOSIG	-0.0501823	4.49901	54.7638	3.73871	32.3131
CRBN	2.49291	2.29489	NOSIG	-0.166382	1.55138	7.75691	3.20461	1.0682
CREB5	0.399379	0.2496	NOSIG	-0.0540138	3.41304	37.8537	2.40346	17.0912
CREM	10.4554	7.58037	NOSIG	-0.113318	4.34387	36.7677	3.73871	17.0912
CRIM1	2.66547	3.8023	NOSIG	-0.0230294	0.930829	63.1412	3.20461	42.9952
CRY1	25.0649	44.9612	NOSIG	-0.0667258	9.15315	88.5839	17.0912	108.957
CRYBG3	0.152868	0.269506	NOSIG	0.0106047	7.29149	20.0128	6.14216	17.6253
CRYZ	41.2218	75.3125	NOSIG	0.0340928	2.48221	2.63735	3.73871	4.80691
CSDE1	3.04364	2.76724	NOSIG	-0.105566	4.49901	40.0256	2.93756	16.8242
NA	NA	NA	NOSIG	0.0781602	13.1867	13.497	8.27857	10.682
CSRP2BP	7.13231	7.9961	NOSIG	0.200538	3.72332	3.41304	1.0682	5.07396
CSTF2T	0.834252	0.874996	NOSIG	0.0329551	55.3843	6.98122	32.3131	5.07396
CTBS	0.848084	1.96189	NOSIG	-0.0880004	6.82608	7.44663	5.07396	4.80691
CTDNEP1	20.4399	23.1259	NOSIG	-0.0706078	6.82608	24.8221	7.21037	17.8924
CTDSPL2	0.532172	0.755473	NOSIG	0.20145	6.20553	5.2747	2.67051	5.87511
CTNND1	1.45591	1.95163	NOSIG	0.06875	11.1699	2.0168	11.2161	6.14216
CTPS1	33.5898	41.8377	NOSIG	0.0213931	3.87845	36.1472	1.6023	21.097
CTSB	56.8992	59.7708	NOSIG	-0.032921	3.87845	45.9209	5.07396	46.4668
CTSO	1.69572	4.02467	NOSIG	-0.0714362	4.96442	14.4278	5.34101	13.0855
CUL2	0.669926	0.705719	NOSIG	0.135359	19.3923	8.99801	7.47742	5.60806
CUL3	1.13957	0.724577	NOSIG	-0.263641	4.18873	18.9269	4.53986	6.94332
CUX1	47.8762	38.9344	NOSIG	-0.154676	29.0108	14.7381	16.5571	3.73871
CXADR	2.09665	5.66543	NOSIG	0.0254658	5.2747	1.39624	8.27857	3.47166
CXCL5	2.50394	0.724108	NOSIG	-0.0302417	10.3943	95.5651	0.534101	5.87511
CXCL6	0.686456	5.07626	NOSIG	-0.260102	0.930829	9.92884	16.5571	26.438
CXXC5	630.532	432.379	NOSIG	-0.121451	4.18873	50.8853	1.33525	29.3756
CYP26B1	14.7098	21.0165	NOSIG	-0.130796	3.41304	102.236	8.54562	90.7972
CYP51A1	5.81894	14.905	NOSIG	-0.123356	0.465415	38.9397	4.53986	48.0691
DAAM1	0.357043	0.669492	NOSIG	-0.202762	1.08597	11.3251	5.87511	8.54562
DAB2	4.71979	4.09288	NOSIG	-0.0585107	3.56818	29.166	3.20461	16.5571
NA	NA	NA	NOSIG	0.124455	30.2519	3.56818	10.9491	3.47166
DAP3	15.1934	13.0742	NOSIG	0.193086	25.5978	7.75691	14.4207	9.61382
DARS	18.1058	20.0188	NOSIG	-0.0623363	4.18873	3.87845	3.73871	2.13641
DARS2	0.493664	2.10504	NOSIG	-0.0341921	1.39624	8.22232	2.93756	18.9606
DCAF10	1.74266	1.40062	NOSIG	-0.00419007	1.55138	13.0316	2.67051	10.415
DCAF12	3.75574	4.19648	NOSIG	0.0307979	5.58497	35.2164	4.00576	28.0403
DCAF4L2	0.633512	0.833654	NOSIG	-0.219196	1.70652	29.9417	3.20461	11.7502
DCBLD2	1.03088	1.48851	NOSIG	-0.0532405	3.41304	6.5158	5.87511	8.54562
DCDC2	1.32625	1.02071	NOSIG	-0.210359	5.2747	16.7549	1.86935	4.80691
DCP2	0.158441	0.232755	NOSIG	-0.0163464	13.9624	42.0424	8.81267	24.8357
DCTD	29.9942	31.67	NOSIG	0.00723102	9.15315	16.1344	6.14216	11.2161
DCTN2	136.498	119.659	NOSIG	0.0746089	13.0316	5.58497	11.2161	6.94332
DCUN1D1	0.463602	0.516377	NOSIG	-0.00869211	5.74011	4.18873	5.34101	2.13641
DCUN1D4	1.19488	1.76042	NOSIG	0.0530914	2.48221	20.9437	4.27281	22.4323
DDX17	3.6683	6.32623	NOSIG	0.0397504	1.24111	0.930829	3.73871	6.67627
DDX18	20.1024	18.4424	NOSIG	-0.127858	13.8073	22.495	12.2843	10.682
DDX46	1.4089	1.89438	NOSIG	0.010353	31.8033	6.67094	48.8703	6.14216
DDX5	6.27135	14.2995	NOSIG	0.0204133	3.2579	892.355	0.801152	749.077
DDX55	8.4675	6.94564	NOSIG	0.0369691	19.2371	6.5158	9.61382	6.40922
DDX6	0.318065	0.31216	NOSIG	0.127342	4.65415	28.2351	1.0682	14.9548
DEK	15.6079	12.8642	NOSIG	-0.0501521	7.29149	2.94763	2.67051	9.34677
DENND5B	0.887548	1.35519	NOSIG	0.250609	7.75691	2.32707	4.27281	5.07396
DENR	4.5921	3.69603	NOSIG	-0.0367421	4.34387	41.577	2.13641	17.3583
DEPDC1	0.817507	1.50063	NOSIG	-0.312164	3.2579	4.80928	6.14216	0.801152
DESI2	3.54718	3.54282	NOSIG	-0.0626884	12.7213	30.7174	11.2161	19.7617
DHCR24	65.1494	106.076	NOSIG	-0.0792037	4.34387	87.9633	3.47166	86.7915
DHCR7	226.466	553.614	NOSIG	-0.0554527	4.18873	36.7677	8.01152	55.0124
DHRS7	214.983	173.408	NOSIG	-0.0575379	15.3587	91.2212	14.4207	62.4899
DHX15	22.6293	27.8224	NOSIG	-0.141711	2.0168	50.2648	3.73871	32.3131
DHX36	5.14204	5.27889	NOSIG	-0.157243	2.48221	22.3399	3.73871	17.3583
DKK1	6.75254	31.5106	NOSIG	0.16104	3.56818	17.6858	2.40346	46.1998
DLAT	2.93379	5.09767	NOSIG	-0.0705109	9.46343	34.9061	15.756	36.3189
DLD	5.30715	5.86	NOSIG	-0.149977	63.4515	8.06718	37.9212	0.801152
DLG1	2.03529	3.29569	NOSIG	0.106453	7.75691	1.08597	6.94332	3.47166
DMKN	423.915	489.008	NOSIG	-0.1117	6.36066	23.7361	7.74447	18.9606
DNAJB14	0.448243	0.458676	NOSIG	-0.0666667	7.75691	21.5642	4.00576	8.01152
DNAJB6	12.8865	30.8277	NOSIG	-0.0406222	40.3359	2.17193	60.6205	2.13641
DNAJC15	7.13885	8.06942	NOSIG	-0.139131	31.9585	8.5326	24.0346	3.47166
DNAJC19	22.3209	8.5735	NOSIG	0.0324049	60.5039	18.7717	16.2901	5.60806
DNAJC2	10.2129	10.74	NOSIG	0.0845233	74.4663	28.2351	74.5071	40.3246
DNAJC21	6.25889	8.08431	NOSIG	-0.102628	11.9456	5.89525	9.07972	2.40346
DNAJC24	0.451509	0.727415	NOSIG	-0.152582	4.03359	1.39624	2.93756	4.80691
DNAJC8	14.2979	15.0888	NOSIG	0.129883	2.63735	5.42984	1.6023	5.34101
DNM1L	11.2256	17.5957	NOSIG	0.0968804	7.91205	119.456	4.00576	156.492
DNTTIP2	38.4479	51.5758	NOSIG	-0.00419521	152.811	2.17193	218.447	2.93756
DONSON	1.04785	2.33708	NOSIG	-0.0835099	3.72332	31.9585	7.74447	36.0518
DPH3	3.16599	5.37994	NOSIG	-0.0285145	6.05039	2.94763	7.74447	4.00576
DPM1	110.895	121.601	NOSIG	0.0150433	70.4327	60.9693	53.6772	49.6714
DPP4	43.7299	25.8461	NOSIG	-0.100739	14.7381	95.41	9.61382	45.9327
DPY19L4	0.155199	0.311386	NOSIG	0.0911939	2.48221	0.930829	5.07396	5.07396
DPY30	336.639	392.294	NOSIG	-0.0059672	4.96442	29.9417	4.53986	28.5744
DRAM2	8.42346	8.2821	NOSIG	0.021787	31.3379	2.48221	26.171	2.13641
DROSHA	2.73345	2.3724	NOSIG	-0.114755	14.4278	4.34387	12.5514	2.13641
DSG2	4.24387	5.27416	NOSIG	-0.107	2.32707	27.1492	2.13641	14.4207
DSN1	8.39936	11.8888	NOSIG	-0.160514	2.32707	52.2816	7.74447	53.6772
DSP	23.3804	15.4295	NOSIG	-0.0178571	15.0484	8.5326	8.81267	4.80691
DST	2.0778	1.27335	NOSIG	0.0798464	14.8933	5.89525	6.94332	3.73871
DTD2	5.56097	4.13238	NOSIG	-0.0229008	8.22232	193.923	2.13641	70.2343
DUSP1	224.914	32.6248	NOSIG	-0.235261	29.7865	28.2351	6.94332	1.0682
DYNC1LI1	4.64177	3.47147	NOSIG	-0.127001	10.084	22.3399	9.07972	8.54562
DYNC1LI2	0.597629	1.03412	NOSIG	-0.102777	1.86166	11.0148	3.20461	9.07972
DYNLL2	2.31194	1.73116	NOSIG	0.0818925	13.8073	17.8409	6.14216	10.9491
DZIP3	1.46219	2.79984	NOSIG	-0.20329	18.3063	4.03359	19.4947	1.0682
EBNA1BP2	377.296	234.702	NOSIG	0.00446315	116.354	22.1848	72.3707	13.6196
ECI2	22.913	46.2035	NOSIG	-0.200446	0.310276	27.4595	4.80691	42.7281
EEA1	0.731557	0.776547	NOSIG	-0.126908	1.86166	19.8577	2.93756	13.6196
EEF1E1	48.4847	58.8286	NOSIG	-0.034461	185.856	6.82608	239.277	6.40922
EFCAB14	0.569536	1.07858	NOSIG	-0.140438	3.41304	16.5998	6.40922	17.0912
EFTUD2	31.4791	60.4312	NOSIG	-0.113487	1.08597	6.98122	2.93756	7.47742
EGFR	8.73469	14.3842	NOSIG	-0.0210982	5.58497	5.42984	4.53986	4.00576
EHMT1	11.6776	8.35864	NOSIG	-0.323553	3.2579	19.7025	4.53986	6.94332
EID1	6.78547	7.8663	NOSIG	-0.0439096	40.4911	169.876	17.6253	79.047
EIF1	1714.4	901.282	NOSIG	-0.00442402	1260.65	3.72332	412.326	1.33525
EIF2S3	3.42655	4.47241	NOSIG	-0.0289319	1.39624	13.6522	2.93756	10.682
EIF3A	10.0416	14.287	NOSIG	0.0237314	3.41304	26.3735	3.20461	24.0346
EIF3CL	11.0793	0.167199	NOSIG	0.0597614	12.2559	2.63735	12.0173	3.73871
EIF3E	31.8878	22.261	NOSIG	0.010304	61.4347	9.61857	46.4668	8.01152
EIF3J	19.9561	13.3666	NOSIG	-0.0182811	12.1008	3.2579	4.27281	2.67051
EIF4E	1.30639	2.12351	NOSIG	-0.120817	2.79249	10.084	4.53986	7.47742
EIF4E2	396.68	227.358	NOSIG	0.108465	63.2964	6.67094	28.3074	6.14216
EIF4EBP2	2.66929	3.81347	NOSIG	-0.0558674	13.3419	7.75691	12.5514	4.80691
EIF4G3	4.32311	2.6826	NOSIG	-0.0517854	12.1008	32.1136	15.4889	25.6369
EIF5	3.69422	9.13497	NOSIG	-0.203246	13.9624	28.2351	22.6993	20.2958
EIF5A	79.8293	136.101	NOSIG	0.0156802	15.669	24.9772	14.6878	25.3698
EIF5B	71.9399	73.8439	NOSIG	0.0900219	22.3399	8.99801	17.8924	10.1479
ELL2	4.69225	2.75599	NOSIG	0.0909882	4.80928	3.10276	1.6023	1.86935
EMC3	193.875	215.26	NOSIG	0.0916477	56.4703	2.79249	54.2113	6.40922
EML6	0.50752	1.37946	NOSIG	-0.0696432	3.56818	55.8497	6.40922	66.4956
ENAH	3.95893	3.6109	NOSIG	-0.0154682	4.80928	8.84288	3.47166	4.53986
ENPP1	2.67821	2.51244	NOSIG	-0.0107985	3.2579	14.8933	2.13641	10.1479
ENSA	33.1933	41.9032	NOSIG	-0.126514	4.49901	2.79249	9.07972	2.40346
ENY2	18.5561	28.0205	NOSIG	-0.0240862	258.77	14.7381	301.767	13.6196
EPB41L2	25.027	12.6716	NOSIG	-0.0616381	11.3251	174.22	5.60806	56.8818
EPC1	5.80359	5.30785	NOSIG	0.0458336	7.91205	29.166	2.93756	13.8866
EPM2AIP1	0.244888	0.542343	NOSIG	0.225183	7.60177	0.620553	10.1479	6.40922
EPRS	37.7872	19.8495	NOSIG	-0.0990669	7.91205	16.7549	4.80691	8.27857
EPS8	4.0888	6.57909	NOSIG	0.0757798	3.56818	106.425	0.801152	81.9845
ERAP1	5.71577	6.60687	NOSIG	0.0940503	5.42984	76.4831	2.13641	81.7175
ERBB3	23.7895	26.5137	NOSIG	-0.0620452	49.4891	8.5326	32.3131	3.73871
ERGIC2	4.30778	18.6868	NOSIG	-0.0389418	2.32707	3.2579	6.94332	3.73871
ERLEC1	18.9897	27.9536	NOSIG	-0.0754855	20.6334	244.653	31.779	225.391
ERP44	0.864156	1.51017	NOSIG	-0.127343	15.3587	2.94763	22.4323	2.13641
ERRFI1	6.00741	1.80598	NOSIG	-0.0749345	6.05039	62.5207	2.40346	8.01152
ESD	76.9003	99.3357	NOSIG	-0.0215903	4.34387	109.528	3.73871	87.5926
ESF1	35.6468	35.2106	NOSIG	0.115904	82.6886	20.0128	65.4274	27.2392
ETAA1	1.4939	2.23675	NOSIG	0.248508	5.58497	13.497	1.86935	15.756
EWSR1	58.6309	33.0555	NOSIG	-0.071321	15.3587	3.72332	10.9491	2.40346
EXOSC1	29.2561	12.3913	NOSIG	-0.0328798	27.7697	4.03359	8.81267	1.0682
EXOSC2	17.3083	22.6177	NOSIG	-0.0474487	5.42984	10.3943	5.60806	7.74447
EXOSC7	41.4762	12.8743	NOSIG	0.204656	11.6354	11.4802	3.20461	7.47742
EXOSC9	12.6599	22.2982	NOSIG	-0.158035	36.4575	7.75691	47.535	4.27281
EZH2	36.245	41.4446	NOSIG	-0.0289478	1.55138	7.44663	4.27281	7.74447
EZR	2.60388	4.89765	NOSIG	0.129153	17.996	43.2835	14.9548	62.7569
F11R	2.67035	2.31891	NOSIG	-0.0917382	18.6166	36.1472	10.415	12.5514
FAF2	12.8854	14.1519	NOSIG	-0.0382289	22.0296	74.9317	20.2958	56.6147
FAHD1	6.98259	6.65484	NOSIG	-0.0928117	6.5158	17.6858	7.21037	10.9491
FAM103A1	3.2828	3.29435	NOSIG	0.0691714	41.577	13.6522	14.6878	7.21037
FAM107B	8.30673	10.8772	NOSIG	-0.0874224	10.2391	40.8013	14.6878	37.12
FAM120A	5.41903	9.22809	NOSIG	0.0146996	12.1008	47.3171	12.2843	45.9327
FAM13A	0.990549	3.68452	NOSIG	-0.00389084	1.08597	0.930829	4.80691	5.07396
FAM168B	5.95035	4.20202	NOSIG	0.0452833	6.20553	13.3419	2.67051	8.27857
FAM169A	0.400365	0.736448	NOSIG	0.151697	4.96442	12.1008	3.20461	15.2219
FAM171A1	29.8591	51.2534	NOSIG	0.0613941	3.2579	57.4011	2.13641	73.1719
FAM175A	0.57389	0.763978	NOSIG	0.0423385	4.80928	2.63735	3.73871	1.6023
FAM200B	1.99901	2.92448	NOSIG	-0.288974	12.7213	8.22232	20.0288	3.20461
FAM204A	3.57239	4.68938	NOSIG	-0.195336	7.75691	17.6858	9.88087	9.61382
FAM20A	0.670621	2.53805	NOSIG	-0.21009	0	7.60177	4.27281	21.097
FAM210B	2.58315	3.10174	NOSIG	-0.156601	1.55138	27.3043	3.20461	11.7502
FAM213A	51.8589	118.933	NOSIG	-0.0136807	3.56818	2.48221	9.07972	2.13641
FAM3C	2.23926	2.31708	NOSIG	0.04152	3.72332	3.72332	1.6023	1.86935
FAM45B	2.90149	0	NOSIG	-0.064012	2.79249	6.82608	5.60806	6.14216
FAM46A	0.764003	0.614123	NOSIG	-0.0144959	2.79249	15.669	1.33525	7.74447
FAM49B	2.03427	3.94301	NOSIG	-0.0773717	12.8765	27.6146	17.6253	28.0403
FAM60A	7.34295	3.1456	NOSIG	-0.00542288	4.65415	165.843	0.801152	33.3813
FAM73A	0.312186	0.622184	NOSIG	-0.236525	1.08597	12.2559	5.60806	16.2901
FAM89A	17.7281	15.1454	NOSIG	-0.0244134	3.87845	35.6818	3.47166	22.6993
FANCL	12.5041	13.7101	NOSIG	-0.171833	2.63735	24.2016	9.88087	21.6311
FBLIM1	87.6887	62.0141	NOSIG	0.0124409	5.74011	45.7658	3.20461	25.3698
FBXL3	1.34195	0.998587	NOSIG	0.262445	6.05039	7.60177	3.20461	13.3525
FBXO21	1.57923	1.72257	NOSIG	-0.191042	3.56818	17.6858	7.21037	12.5514
FBXO22	1.65744	1.07956	NOSIG	0.0516029	9.15315	3.87845	2.93756	1.86935
FBXO30	0.670651	0.705425	NOSIG	0.163343	19.082	3.41304	10.9491	3.73871
FBXO4	16.2464	9.59661	NOSIG	0.0767943	4.34387	23.1156	0.801152	9.61382
FBXO5	4.59952	4.98812	NOSIG	-0.102537	2.63735	25.2875	5.34101	23.7675
FDFT1	6.61607	25.3865	NOSIG	-0.0580778	14.7381	10.7045	37.3871	21.3641
FDX1	1.60077	1.5247	NOSIG	-0.167046	5.2747	18.3063	5.34101	8.01152
FECH	0.792164	1.35547	NOSIG	-0.174326	0.620553	2.79249	4.27281	1.86935
FEM1B	0.630265	0.703325	NOSIG	0.162786	25.7529	9.46343	16.2901	12.5514
FEM1C	0.693075	1.21595	NOSIG	-0.0281005	1.24111	13.0316	4.00576	14.4207
FGB	5.48329	6.54618	NOSIG	-0.157817	43.1284	23.2707	24.8357	6.14216
FGF2	0.139739	0.103545	NOSIG	0.160357	3.72332	7.75691	3.73871	17.0912
FGG	210.654	145.684	NOSIG	0.0450716	5.11956	70.2776	3.20461	50.7396
FGL1	133.227	920.284	NOSIG	-0.0148461	6.05039	1.55138	33.1143	9.07972
FH	8.71348	13.739	NOSIG	0.0322749	14.4278	3.56818	18.1594	6.14216
FKBP11	1276.65	928.157	NOSIG	0.0765332	13.3419	6.20553	10.682	6.94332
FLOT1	319.533	161.028	NOSIG	0.106176	53.9881	2.17193	20.83	2.13641
FLRT3	3.41115	2.75186	NOSIG	0.0130036	2.94763	80.2064	2.40346	40.0576
FN1	46.7079	29.7441	NOSIG	0.0510912	3.87845	8.06718	1.0682	6.40922
FNIP2	2.55002	3.27942	NOSIG	-0.119838	5.11956	3.87845	8.27857	3.47166
FOPNL	2.72685	3.35755	NOSIG	0.0270051	4.49901	25.9081	4.27281	31.779
FOXA1	2.33617	1.8349	NOSIG	0.209471	44.2144	1.39624	20.5629	3.47166
FOXN3	0.420042	0.751506	NOSIG	-0.200657	2.17193	11.1699	2.13641	5.60806
FOXO3	1.14009	1.24692	NOSIG	-0.0326083	3.56818	79.2756	2.93756	43.7963
FOXP2	0.794779	1.12197	NOSIG	-0.0851849	6.05039	2.63735	5.34101	1.6023
FTSJ2	13.4986	14.6491	NOSIG	-0.0640368	3.41304	30.7174	3.73871	33.1143
FTSJ3	39.054	28.9554	NOSIG	0.144053	19.3923	24.5118	9.34677	22.4323
FZD5	1.58637	1.60772	NOSIG	-0.251612	4.49901	24.8221	5.87511	11.2161
G3BP1	0.627412	1.11012	NOSIG	-0.0493806	2.94763	2.48221	6.67627	5.34101
GABARAP	86.3482	152.364	NOSIG	-0.0413675	2.17193	73.0701	3.20461	68.632
GABPB1	24.2619	18.3872	NOSIG	0.158187	33.8201	13.3419	12.5514	9.61382
GADD45GIP1	22389.5	15390.2	NOSIG	0.0571878	85.7914	4.34387	51.2737	4.53986
GALC	4.22544	4.41088	NOSIG	-0.0875936	4.96442	17.996	5.07396	12.2843
GAMT	1446.56	610.499	NOSIG	0.268267	14.2727	2.94763	5.87511	7.47742
GART	29.9113	15.9438	NOSIG	0.0180164	27.9249	3.56818	9.07972	2.67051
GATAD1	7.44764	5.41705	NOSIG	-0.0950888	4.18873	11.1699	3.47166	6.14216
GATAD2A	1.49327	1.53393	NOSIG	0.0715097	6.67094	15.3587	2.93756	8.81267
GATC	0.798692	1.14277	NOSIG	0.112008	15.3587	2.32707	10.9491	3.20461
GATM	1.32498	17.3169	NOSIG	0.108577	2.94763	8.06718	14.6878	93.4677
GBAS	6.37557	5.93376	NOSIG	-0.0864216	2.94763	126.593	4.27281	53.6772
GCLC	3.16803	4.97988	NOSIG	-0.168246	2.48221	8.5326	2.13641	4.27281
GCLM	1.77683	5.45357	NOSIG	-0.0648096	0.775691	51.3507	6.40922	121.508
GCSH	19.1621	28.2777	NOSIG	0.11009	16.1344	2.32707	5.07396	1.86935
GDE1	11.3208	12.9183	NOSIG	0.0981658	11.9456	10.084	7.74447	11.2161
GFPT1	0.689248	0.749293	NOSIG	-0.187673	3.2579	9.46343	4.00576	2.13641
GGCX	2.39828	2.17669	NOSIG	0.240305	13.0316	5.58497	5.34101	15.2219
GGNBP2	89.3139	47.1065	NOSIG	0.020798	3.41304	20.168	2.67051	15.4889
GGPS1	3.37488	4.70146	NOSIG	-0.0771128	41.1116	4.34387	33.3813	3.47166
GID8	7.09245	6.29942	NOSIG	0.116457	15.669	5.89525	8.27857	5.07396
GINS1	0.989226	3.20141	NOSIG	-0.0362537	2.17193	70.5879	3.20461	70.7684
GINS4	2.16165	2.62782	NOSIG	-0.11435	4.96442	3.41304	4.00576	0.801152
GIT2	1.39236	3.90479	NOSIG	-0.279311	2.32707	20.0128	7.74447	16.5571
GJA1	23.993	19.2034	NOSIG	0.0384619	4.65415	344.872	0.534101	188.271
GLB1	184.059	180.898	NOSIG	-0.0865786	22.495	42.0424	20.5629	27.7733
GLIPR1	0.48543	0.961982	NOSIG	-0.00814216	2.79249	11.7905	8.81267	16.2901
GLO1	16.5746	18.7302	NOSIG	-0.0289399	2.94763	127.213	3.20461	115.366
GLOD4	17.0333	15.8301	NOSIG	-0.0982104	3.87845	24.0464	5.60806	18.1594
GLRX2	331.101	156.852	NOSIG	-0.0231301	6.82608	222.778	3.47166	72.3707
GLRX3	45.6995	29.116	NOSIG	-0.0301511	30.5622	9.30829	23.7675	5.87511
GLRX5	34.7009	50.4809	NOSIG	-0.0967302	4.03359	35.9921	7.74447	40.3246
GLT8D1	2.11214	3.01734	NOSIG	0.0608308	8.37746	2.0168	7.21037	3.47166
GLUD1	7.52305	18.3279	NOSIG	-0.0979064	7.75691	25.2875	18.6935	32.0461
GLUL	16.6495	19.6942	NOSIG	-0.0233099	6.82608	414.684	10.682	378.945
GLYR1	115.309	212.605	NOSIG	-0.0207469	2.79249	243.412	4.53986	307.909
GMFB	1.99995	2.19542	NOSIG	-0.040122	12.5662	76.9485	12.0173	56.6147
GNAI2	26.4282	40.2026	NOSIG	0.15017	41.7322	1.39624	30.1767	2.93756
GNG5	560.419	783.523	NOSIG	-0.0225307	4.18873	49.9545	1.0682	50.4726
GNPTAB	2.05014	4.29417	NOSIG	0.0597614	1.70652	12.5662	2.40346	19.4947
GNS	18.547	26.2803	NOSIG	-0.0566787	2.0168	38.0089	2.93756	32.5802
GOLGA2	13.8087	16.326	NOSIG	0	12.1008	3.87845	12.2843	4.27281
GOLGA7	4.61334	6.91958	NOSIG	0.0164385	5.89525	57.7114	2.40346	41.6599
GOLGA8B	1.11475	1.80751	NOSIG	-0.0710205	1.55138	1.55138	5.07396	2.67051
GOLGB1	5.82431	7.11616	NOSIG	0.0731826	34.4407	5.58497	26.9721	6.67627
GOPC	1.84153	1.8836	NOSIG	0.00108412	8.06718	31.8033	4.53986	20.2958
GORASP2	12.1655	15.5092	NOSIG	-0.207099	4.03359	31.6482	2.93756	9.88087
GOT1	203.91	138.891	NOSIG	-0.062808	11.1699	42.663	8.27857	22.6993
GPAM	1.91443	4.39922	NOSIG	-0.00523642	1.55138	75.7074	2.93756	106.553
GPATCH4	524.658	427.117	NOSIG	0.000825987	4.65415	4.03359	5.07396	3.47166
GPBP1	0.604329	0.667858	NOSIG	0.254514	20.168	5.58497	9.61382	9.34677
GPN3	4.08569	4.31336	NOSIG	0.146984	19.082	2.32707	13.8866	2.67051
NA	NA	NA	NOSIG	0.0303673	3.2579	74.156	1.0682	35.7848
GPR37	3.13947	3.12545	NOSIG	0.0736842	8.5326	10.084	6.40922	9.07972
GPS2	373.163	409.796	NOSIG	0.200388	22.9604	6.20553	30.1767	12.2843
GRB2	7.13872	10.0323	NOSIG	-0.151024	57.5563	15.2035	64.8933	6.14216
GSPT1	1.56157	1.48476	NOSIG	0.112657	50.575	2.79249	21.3641	2.67051
GSTK1	863.543	1120.62	NOSIG	0.069838	54.4535	1.55138	55.8136	4.27281
GTF2A2	5.65472	5.08215	NOSIG	-0.0172541	134.815	3.10276	115.9	1.86935
GTF2F2	26.8623	20.9856	NOSIG	-0.0706699	103.167	12.7213	55.2795	3.73871
GTPBP8	7.47332	6.61109	NOSIG	0.0514519	11.4802	8.06718	3.20461	4.00576
GTSE1	14.0797	21.4544	NOSIG	0.168984	4.34387	40.1808	1.33525	56.8818
GUF1	4.37455	7.13348	NOSIG	0.0653439	77.4139	9.92884	98.8087	18.9606
GXYLT1	0.513011	1.02249	NOSIG	-0.17433	21.7193	19.2371	35.7848	14.6878
H2AFV	30.5875	45.6336	NOSIG	0.10029	2.79249	32.579	1.33525	28.8415
H2AFY	214.185	216.287	NOSIG	-0.0921123	1.24111	134.97	4.00576	118.303
H3F3B	26.8956	14.5221	NOSIG	-0.0074611	1.39624	3.72332	3.20461	1.0682
HADHB	35.1912	42.6117	NOSIG	0.164302	14.1176	36.7677	6.40922	37.3871
HAT1	50.7334	61.5581	NOSIG	-0.039548	3.56818	78.6551	6.14216	84.121
HAUS3	0.944698	2.22845	NOSIG	-0.188434	6.05039	4.03359	17.6253	4.80691
HBP1	2.95635	4.06284	NOSIG	-0.0470009	12.4111	19.2371	12.5514	16.5571
HBS1L	3.08496	2.81898	NOSIG	-0.0970416	8.06718	76.9485	8.81267	34.9836
HDAC1	39.0773	56.7952	NOSIG	-0.233882	6.98122	18.9269	8.01152	7.74447
HDAC2	16.1631	19.6313	NOSIG	0.0443421	8.84288	44.6798	9.61382	55.0124
HDGF	58.0548	146.349	NOSIG	-0.000587775	13.497	103.787	7.74447	120.173
HDLBP	25.2319	35.4919	NOSIG	-0.230498	23.2707	11.1699	33.1143	4.53986
HEATR1	0.379607	0.237379	NOSIG	-0.0104786	8.84288	0.775691	20.2958	3.73871
HECTD1	3.19619	1.98056	NOSIG	-0.0785868	3.87845	28.2351	4.00576	18.1594
HERC4	1.53661	3.63941	NOSIG	0	12.4111	2.48221	17.8924	3.20461
HEXIM1	5.42484	9.31526	NOSIG	-0.0967586	1.24111	51.661	4.80691	79.314
HIAT1	0.799628	0.892379	NOSIG	0.180216	3.10276	18.1512	1.33525	30.7108
HIST1H2BK	330.634	226.631	NOSIG	0.0106372	24.667	2.63735	16.8242	1.6023
HMGB2	66.3377	49.4538	NOSIG	0.0106947	6.5158	5.2747	4.00576	3.20461
HMGCR	1.48861	4.6518	NOSIG	0.0800641	6.05039	6.98122	12.2843	20.0288
HMGN1	18.511	27.016	NOSIG	-0.0704868	1.24111	323.773	5.07396	303.37
HMGN4	3.33767	6.14439	NOSIG	-0.281176	5.58497	11.1699	13.8866	8.01152
HNMT	15.2429	13.3956	NOSIG	-0.121282	17.996	8.5326	4.80691	1.33525
HNRNPA0	16.589	9.95387	NOSIG	-0.191083	17.0652	4.34387	8.54562	0
HNRNPA3	1.67019	2.14691	NOSIG	-0.137582	6.67094	3.56818	6.14216	1.33525
HNRNPAB	297.663	368.699	NOSIG	-0.0064603	23.581	437.8	14.9548	257.704
HNRNPC	17.3753	15.9859	NOSIG	-0.168445	15.0484	4.03359	10.9491	0.534101
HNRNPD	20.5021	21.5292	NOSIG	0.00913928	3.87845	121.163	3.73871	101.479
HNRNPF	5.31699	8.69783	NOSIG	-0.0824617	24.8221	30.7174	35.5177	31.779
HNRNPH3	12.8712	6.63168	NOSIG	-0.124356	98.9782	4.96442	37.3871	0
HNRNPR	1.47068	1.6931	NOSIG	-0.0207617	2.48221	188.958	3.20461	150.35
HNRNPU	11.2171	9.57949	NOSIG	-0.152223	18.9269	3.41304	18.4265	0.801152
HNRNPUL1	6.32364	7.54624	NOSIG	-0.0478904	54.1432	45.4555	51.2737	34.9836
NA	NA	NA	NOSIG	-0.0689425	341.304	9.7737	256.636	2.40346
NA	NA	NA	NOSIG	-0.135736	9.92884	15.9792	3.20461	3.47166
HOOK3	0.210735	0.440507	NOSIG	-0.0592865	1.55138	13.497	3.20461	13.6196
HOXA10	0.420701	0.650744	NOSIG	-0.0309344	3.10276	15.5138	1.6023	8.54562
HOXA3	2.85792	2.31759	NOSIG	-0.10656	3.10276	24.2016	3.20461	13.0855
HP1BP3	1.26682	2.78488	NOSIG	0.0163397	2.17193	53.6778	5.87511	59.8193
HPS1	69.4055	79.2894	NOSIG	0.0432263	4.96442	12.5662	3.20461	10.415
HPS4	4.63857	3.75848	NOSIG	-0.242681	1.55138	29.6314	2.67051	9.88087
HRSP12	7.70569	26.4874	NOSIG	-0.05547	4.49901	6.36066	11.7502	13.8866
HSBP1	5.42342	5.96664	NOSIG	0.0288568	3.10276	52.1264	3.20461	33.6484
HSDL1	4.04381	3.97451	NOSIG	-0.106317	42.663	7.44663	38.1882	3.20461
HSDL2	1.57221	2.63125	NOSIG	0.0954948	38.7845	4.18873	41.1258	8.54562
HSP90B1	231.574	173.141	NOSIG	-0.0153204	3.72332	255.047	5.07396	252.096
HSP90B2P	101.909	108.036	NOSIG	0.0352235	26.994	4.18873	32.5802	6.40922
HSPA13	0.999892	1.15709	NOSIG	-0.13516	8.84288	11.4802	8.27857	7.21037
HSPA5	21.623	29.9471	NOSIG	-0.0936725	2.0168	21.8745	3.47166	22.6993
HSPA8	48.9395	169.059	NOSIG	0.0902104	22.6502	2.94763	55.2795	13.0855
HSPA9	43.431	17.5152	NOSIG	-0.083617	4.80928	17.5306	1.86935	5.07396
HSPD1	102.261	111.348	NOSIG	-0.0253301	2.63735	208.816	2.93756	177.322
HSPH1	3.61492	13.732	NOSIG	-0.119502	3.56818	36.6126	15.756	68.365
HTATIP2	8.65287	21.5543	NOSIG	-0.176797	1.24111	21.2539	3.73871	22.1652
HTATSF1	37.6284	25.919	NOSIG	-0.0158368	2.48221	79.4307	2.40346	65.4274
HULC	558.881	342.429	NOSIG	-0.00325963	224.33	5.74011	116.968	3.20461
IARS	56.1366	40.8335	NOSIG	0.0593257	4.49901	1.86166	0.801152	2.40346
ICAM1	69.839	27.8141	NOSIG	4e-17	15.8241	11.9456	4.00576	3.47166
ID2	23.8709	46.156	NOSIG	0.0536028	8.84288	118.836	6.67627	192.276
IDH3A	2.58938	2.98186	NOSIG	0.114667	9.46343	44.5247	4.27281	41.3929
IDI1	14.1425	40.6691	NOSIG	-0.0850762	10.3943	4.49901	35.2507	7.74447
IER3	235.588	91.88	NOSIG	0.110068	15.8241	11.9456	4.80691	3.73871
IFNAR1	1.61692	1.40029	NOSIG	-0.0843917	12.1008	7.60177	7.47742	3.20461
IFNGR1	98.1479	93.6234	NOSIG	0.188455	3.87845	28.2351	1.0682	35.7848
IFRD1	11.7328	7.54588	NOSIG	-0.0905899	40.4911	119.146	28.3074	54.7454
IFT80	1.25431	2.16964	NOSIG	-0.03253	2.0168	11.7905	3.20461	15.2219
IGDCC3	3.50498	5.33404	NOSIG	0.0759955	13.3419	1.08597	12.0173	3.20461
IGF2BP1	2.34928	5.02479	NOSIG	0.0184649	16.9101	332.151	16.8242	396.57
IGF2BP2	15.1102	21.59	NOSIG	-0.0938002	27.4595	48.248	27.5062	33.6484
IGF2BP3	1.1008	1.93805	NOSIG	-0.0421127	0.465415	28.8557	4.27281	24.3016
IKBIP	22.8216	35.4876	NOSIG	0.174348	2.32707	0.465415	2.67051	4.00576
IKBKAP	2.62834	5.48388	NOSIG	0.0142005	31.493	2.32707	44.0634	2.13641
IL10RB	14.4379	20.774	NOSIG	0.00190519	2.0168	22.9604	2.93756	34.7166
IL13RA1	1.59832	1.50591	NOSIG	-0.209359	4.80928	14.8933	5.34101	6.40922
IL17RB	14.9091	34.9955	NOSIG	-0.0750162	15.2035	11.3251	43.2622	22.1652
IL1RAP	2.3685	3.21844	NOSIG	-0.236563	2.32707	5.11956	7.47742	1.6023
NA	NA	NA	NOSIG	0.0797119	4.49901	53.9881	0.267051	30.7108
ILF2	14.1113	24.8884	NOSIG	0.0575795	85.9465	0.310276	77.1776	3.73871
IMMT	57.0031	147.486	NOSIG	0.039413	4.65415	194.233	2.93756	208.3
IMP3	139.949	161.231	NOSIG	0.0430972	3.72332	102.857	2.40346	86.7915
IMPAD1	0.672595	1.07197	NOSIG	-0.0365729	1.39624	35.3715	2.93756	36.0518
INHBE	21.5155	2.90177	NOSIG	-0.0110432	10.5494	113.561	0.801152	9.34677
IPO9	3.94914	4.17539	NOSIG	0.00558163	8.37746	2.32707	4.53986	2.40346
IPP	1.35329	0.561398	NOSIG	-0.101005	16.5998	12.4111	9.07972	4.27281
IQCB1	7.57894	10.6489	NOSIG	-0.133357	27.4595	4.34387	29.3756	0.534101
IQGAP1	1.66425	1.76046	NOSIG	-0.0950799	18.7717	4.80928	13.0855	2.13641
IQGAP2	4.74347	7.93674	NOSIG	-0.257436	0.310276	16.4446	4.00576	22.4323
IREB2	1.80785	2.19139	NOSIG	-0.229243	3.2579	12.7213	5.07396	6.14216
IRS1	3.51544	2.75573	NOSIG	-0.208256	12.7213	5.2747	8.54562	0
IRS2	2.05595	1.43794	NOSIG	-0.0751501	4.18873	4.34387	0.534101	0
ISCA1	16.4678	11.2267	NOSIG	-0.134597	9.30829	40.4911	9.07972	21.097
ISG20L2	55.1625	46.2563	NOSIG	-0.280787	1.86166	21.8745	6.94332	16.023
ITM2B	35.7272	59.309	NOSIG	-0.0317319	40.0256	4.49901	55.5465	9.07972
ITSN1	3.56315	5.45848	NOSIG	-0.25379	0.930829	22.495	7.21037	23.5005
IVNS1ABP	3.08372	1.52488	NOSIG	0.205879	19.5474	8.22232	6.40922	6.14216
JAG1	1.97975	1.01686	NOSIG	0.0574854	186.631	5.11956	35.7848	2.13641
JAGN1	31.9933	22.7745	NOSIG	-0.103208	71.5187	6.82608	31.779	0.534101
JAK1	9.11126	7.81729	NOSIG	0.10053	3.41304	47.162	1.0682	47.8021
JAM3	0.184436	0.215105	NOSIG	0.258474	5.11956	15.2035	0.801152	16.023
JAZF1	0.458414	0.589338	NOSIG	-0.0803913	0.620553	21.8745	4.00576	22.6993
JMJD1C	1.30107	1.2418	NOSIG	0	22.6502	2.17193	22.6993	1.86935
JOSD1	12.3652	5.9774	NOSIG	0.038979	40.8013	8.5326	7.21037	1.86935
JUN	32.3996	11.9709	NOSIG	-0.0107023	124.111	14.583	35.5177	4.27281
JUND	149.289	252.9	NOSIG	0.0494382	10.2391	359.61	5.87511	399.775
KANK4	4.69653	4.83271	NOSIG	0.152183	10.3943	3.41304	5.07396	4.27281
KARS	238.389	113.431	NOSIG	0.0975664	2.32707	5.11956	2.67051	3.73871
KATNBL1	0.308989	0.811864	NOSIG	-0.179106	1.24111	10.3943	5.34101	16.023
KCTD10	2.07763	3.25764	NOSIG	-0.154782	6.36066	14.583	9.61382	12.5514
KCTD9	2.10809	4.23202	NOSIG	-0.177131	7.13636	7.44663	16.8242	5.87511
KDELR3	46.8194	84.9214	NOSIG	-0.0273353	7.60177	226.967	5.87511	206.697
KDM5B	0.503762	1.04366	NOSIG	-0.0491534	4.65415	2.0168	1.0682	2.93756
KHNYN	16.3756	22.3543	NOSIG	-0.131627	15.8241	7.13636	13.3525	3.47166
KHSRP	2.8798	4.73075	NOSIG	0.0471511	74.156	8.37746	45.6657	13.6196
KIAA0368	2.20246	1.61837	NOSIG	-0.114708	2.48221	25.9081	2.13641	12.0173
KIAA1524	0.433584	1.03244	NOSIG	-0.0916605	22.8053	5.42984	16.2901	2.40346
NA	NA	NA	NOSIG	0.334672	9.46343	4.03359	7.47742	12.5514
KIF1C	2.34795	3.57535	NOSIG	0.0965069	8.5326	1.39624	16.023	3.47166
KIF20A	19.9487	26.9557	NOSIG	0.0732514	6.67094	18.7717	6.40922	22.6993
KIF23	27.9411	34.9834	NOSIG	-0.0418987	3.41304	119.456	5.34101	121.775
KIF2A	1.90574	1.80329	NOSIG	-0.178499	2.0168	2.63735	2.93756	1.86935
KIF3B	11.2613	12.0842	NOSIG	-0.0978752	1.55138	21.4091	3.73871	18.4265
KIF5B	3.36228	3.98886	NOSIG	0.0991407	9.46343	50.7302	3.20461	48.6032
KLB	3.38597	8.13604	NOSIG	0.0949716	17.2203	57.246	22.1652	120.974
KLF3	0.709239	0.706592	NOSIG	-0.0569485	13.6522	8.06718	9.34677	4.27281
KLHDC10	1.09882	1.51289	NOSIG	-0.107781	1.08597	60.659	2.93756	51.2737
NA	NA	NA	NOSIG	0.103722	3.87845	68.1057	1.0682	60.6205
KLHL5	2.40914	1.88081	NOSIG	0.0332997	7.44663	2.48221	5.07396	3.73871
KLHL7	3.4571	4.75423	NOSIG	-0.214581	0.775691	19.082	4.00576	17.0912
KLHL8	1.039	1.31567	NOSIG	0.00170633	5.42984	10.084	5.60806	11.4832
KMO	0.528439	0.951901	NOSIG	0.0663214	4.18873	2.63735	2.40346	3.47166
KMT2A	0.526932	0.619406	NOSIG	-0.13211	10.3943	14.8933	6.94332	5.87511
KMT2E	4.92801	7.41394	NOSIG	0.0262661	38.9397	12.5662	32.0461	12.8184
KNG1	14.8367	33.49	NOSIG	0.038823	11.0148	8.22232	17.8924	16.2901
KPNA1	1.33059	3.40314	NOSIG	-0.0491473	1.86166	1.86166	2.40346	3.73871
KPNA3	6.90174	12.4093	NOSIG	-0.0352778	1.55138	15.2035	3.47166	14.9548
KPNA4	0.263265	0.431219	NOSIG	0.0980639	8.06718	6.05039	4.00576	2.93756
KPNB1	3.11318	6.56376	NOSIG	0.0245436	44.8349	8.84288	35.5177	12.2843
KRCC1	58.1434	48.8707	NOSIG	-0.0092698	3.87845	55.8497	2.67051	38.7223
KRR1	1.35055	2.37245	NOSIG	-0.168039	9.30829	6.67094	10.9491	1.6023
LACTB2	3.15923	2.44056	NOSIG	-0.32768	3.56818	7.13636	6.14216	2.13641
LAMA5	444.622	492.272	NOSIG	-0.0440616	3.2579	6.98122	3.20461	4.27281
LAMB1	79.8355	51.1553	NOSIG	0.0373063	53.3675	3.87845	29.6426	2.67051
LAMC1	4.4558	5.9989	NOSIG	-0.10806	8.37746	24.3567	16.5571	28.0403
LAMP1	9.55771	17.2624	NOSIG	-0.141598	4.65415	10.2391	8.54562	10.415
LAMTOR3	0.927149	1.54344	NOSIG	-0.082484	4.96442	25.9081	4.80691	16.8242
LARP1	16.9706	21.1659	NOSIG	0.0719423	38.3191	93.3932	26.9721	92.1325
LARP4	1.21108	0.800673	NOSIG	-0.0826946	3.41304	19.5474	4.80691	12.5514
LARP6	348.292	153.523	NOSIG	-0.163087	29.6314	13.497	7.74447	0.801152
LATS2	0.869641	1.59678	NOSIG	0.0569286	2.0168	11.6354	2.40346	16.8242
LBR	0.925843	2.1618	NOSIG	-0.205693	2.94763	23.4259	10.415	24.5687
LENG9	106.918	102.887	NOSIG	0.0962155	36.3023	5.2747	20.5629	4.53986
LEO1	97.9461	91.071	NOSIG	0.0456536	4.18873	92.6175	2.13641	79.314
LEPROT	5.2525	6.45734	NOSIG	0.104522	2.94763	3.41304	3.47166	3.73871
LETMD1	16.3442	12.1784	NOSIG	0.0963858	13.9624	4.18873	8.81267	4.27281
LGALS8	1.77022	2.98226	NOSIG	0.0299575	1.24111	23.4259	5.34101	36.853
LGR4	2.59204	4.26792	NOSIG	-0.118151	4.65415	73.5355	9.34677	68.0979
LIMA1	8.06314	13.2773	NOSIG	-0.0391499	5.89525	5.2747	3.47166	4.80691
LINC00657	8.12764	9.21856	NOSIG	-0.0701634	1.24111	187.562	3.20461	142.071
LLPH	9.40395	12.1112	NOSIG	-0.11451	1.86166	19.082	4.00576	18.9606
LMAN1	1.84505	3.28354	NOSIG	-0.0523592	21.0988	1.55138	65.6945	3.73871
LMBR1	1.45336	1.61264	NOSIG	-0.0310404	2.17193	20.6334	1.86935	17.3583
LMO4	7.14832	6.90882	NOSIG	0.0294132	4.18873	190.51	1.0682	152.486
NA	NA	NA	NOSIG	-0.0712718	6.82608	18.4614	8.54562	17.3583
NA	NA	NA	NOSIG	-0.0421263	11.7905	4.18873	10.682	3.20461
NA	NA	NA	NOSIG	-0.230977	1.70652	26.2184	3.20461	9.34677
LONP1	546.546	116.784	NOSIG	0.0923826	19.082	145.209	3.20461	54.2113
LONRF1	2.63719	3.06297	NOSIG	0.171499	4.03359	12.2559	2.40346	15.4889
LOX	1.28952	0.835827	NOSIG	-0.00100451	9.30829	11.9456	4.53986	4.80691
LPAR6	6.59994	4.02789	NOSIG	0.00636176	92.3072	2.94763	57.4159	1.86935
LPGAT1	1.10632	1.2728	NOSIG	-0.0393408	6.05039	15.8241	4.00576	11.7502
LRIG3	8.44176	3.4863	NOSIG	-0.147087	27.3043	28.8557	12.5514	5.60806
LRP10	46.4522	21.5494	NOSIG	-0.00178268	18.6166	6.5158	5.07396	1.86935
LRP6	0.361294	0.514665	NOSIG	0.109642	4.18873	18.6166	0.801152	9.88087
LRRC1	0.76195	1.36756	NOSIG	0.0278639	24.9772	2.94763	21.097	2.67051
LRRC58	0.83929	1.57431	NOSIG	0.129442	11.6354	30.8725	7.21037	33.6484
LRRC8A	0.183984	0.303059	NOSIG	-0.0429579	3.10276	13.8073	4.27281	14.9548
LRRFIP1	31.0202	28.7833	NOSIG	0.0691725	4.03359	73.0701	2.40346	62.2228
LSG1	11.8607	11.7365	NOSIG	0.223194	4.96442	4.18873	1.0682	8.54562
LSM5	11.6226	14.0847	NOSIG	-0.124786	6.5158	6.20553	4.80691	1.0682
LTV1	48.6286	67.2582	NOSIG	0.106793	82.0681	8.37746	88.6608	16.8242
LYRM2	3.27824	3.313	NOSIG	-0.0386439	1.70652	5.89525	4.27281	4.00576
LYRM5	0.392409	0.961729	NOSIG	0.152747	5.2747	4.65415	0.267051	2.93756
LYRM7	0.473705	0.686867	NOSIG	0.177486	5.2747	11.9456	0.801152	8.01152
LYZ	227.03	168.37	NOSIG	0.0309058	21.7193	148.622	7.47742	59.2852
M6PR	1.74596	4.22627	NOSIG	-0.0559196	1.39624	89.2044	2.67051	108.69
MAL2	2.37559	2.04828	NOSIG	-0.188297	10.5494	58.332	10.9491	23.2334
MAN1A1	1.43521	1.76183	NOSIG	0.0390585	6.98122	5.58497	2.67051	2.67051
MANSC1	3.86406	10.0999	NOSIG	0.0339032	2.17193	13.497	1.86935	16.023
MAOA	2.66164	3.62963	NOSIG	0.0383291	8.06718	17.996	6.40922	15.756
MAP2K1	58.2026	98.872	NOSIG	0.0457253	6.5158	14.2727	9.07972	21.6311
MAP2K7	8.8958	10.8941	NOSIG	-0.0726795	16.7549	15.669	8.54562	3.20461
MAP4K4	2.39013	4.96831	NOSIG	-0.0531847	3.72332	44.2144	2.93756	34.4495
MAPK1IP1L	4.38236	4.47701	NOSIG	-0.105289	5.89525	5.42984	12.0173	7.47742
MAPKAP1	18.1641	17.2242	NOSIG	-0.269896	6.36066	21.0988	4.53986	4.80691
MAPRE1	12.6525	20.7255	NOSIG	-0.155316	51.5059	3.56818	75.8424	4.80691
MAPRE2	0.79496	1.8493	NOSIG	0.0487254	24.5118	2.32707	34.9836	4.27281
MARCH6	0.209395	0.260448	NOSIG	0.0808452	13.6522	9.61857	7.47742	6.67627
MARK3	21.7016	13.2889	NOSIG	-0.226871	42.9733	6.5158	24.8357	0
MARS	87.0172	47.9548	NOSIG	0.0482014	10.7045	26.3735	4.27281	12.0173
MASP1	70.4089	68.9784	NOSIG	0.11383	1.70652	23.8913	3.73871	40.0576
MASTL	9.35374	13.5664	NOSIG	-0.156365	27.3043	6.82608	37.9212	4.00576
MAT2A	5.30472	8.74763	NOSIG	-0.0965398	6.20553	10.3943	5.87511	9.34677
MATN3	5.31955	6.93016	NOSIG	-0.0128447	3.2579	49.0237	2.67051	44.3304
MAU2	35.9288	34.395	NOSIG	-0.0935653	16.5998	28.8557	13.0855	14.9548
MBNL1	1.41215	1.71657	NOSIG	0.102799	11.9456	98.9782	2.67051	59.2852
MBTPS1	33.3448	62.3799	NOSIG	-0.0934965	5.74011	60.659	11.2161	62.2228
MCC	2.49924	2.19014	NOSIG	-0.0386183	10.3943	23.581	3.73871	6.94332
MCCC2	4.19086	7.88729	NOSIG	-0.120153	1.24111	17.996	3.73871	16.023
MCFD2	36.0219	48.1611	NOSIG	-0.0241223	9.30829	178.874	7.21037	179.458
MCM4	10.5469	22.4485	NOSIG	-0.0609021	0.930829	7.91205	5.60806	20.0288
MCM8	10.5997	8.95042	NOSIG	0.0108028	3.87845	36.6126	1.6023	20.2958
MCMBP	1.93721	1.93147	NOSIG	-0.256174	7.13636	20.9437	9.07972	9.34677
MCMDC2	0.250313	0.450327	NOSIG	0.0200198	91.8418	3.10276	48.6032	1.6023
MDH1	441.415	731.032	NOSIG	0.023953	11.1699	226.191	12.0173	313.785
MDH2	36.3961	18.4671	NOSIG	0.045723	25.5978	4.34387	14.6878	2.93756
MDN1	1.94923	2.43051	NOSIG	0.144338	5.42984	15.0484	2.13641	13.0855
ME1	4.36869	5.11232	NOSIG	0.0943476	5.58497	10.2391	2.93756	4.00576
MED11	673.341	587.947	NOSIG	0.0367359	4.65415	13.8073	3.47166	9.61382
MED28	5.42853	10.0472	NOSIG	0.114445	7.75691	56.0049	1.6023	34.9836
MED8	37.6357	18.7717	NOSIG	0.0921918	4.65415	17.996	1.0682	7.21037
MEF2A	1.68557	2.1079	NOSIG	-0.0421321	3.56818	41.1116	0.801152	30.9779
MEGF9	0.797588	1.75917	NOSIG	0.159222	2.17193	8.84288	1.86935	25.3698
MEMO1	6.88063	8.9696	NOSIG	-0.11997	4.34387	3.10276	2.93756	1.0682
MESDC2	25.2384	16.9903	NOSIG	-0.0258141	8.5326	42.3527	4.27281	24.5687
METTL21A	2.30316	3.65119	NOSIG	-0.135287	22.6502	5.74011	25.6369	3.20461
METTL23	101.978	170.481	NOSIG	0.049305	12.1008	3.72332	12.8184	8.81267
METTL5	68.6472	47.5513	NOSIG	-0.12373	2.94763	13.0316	4.00576	9.34677
METTL7A	1.01224	3.70067	NOSIG	-0.0292452	0.620553	8.37746	3.73871	24.0346
METTL9	0.88233	1.40096	NOSIG	0.0726231	33.3547	3.2579	34.4495	4.80691
MEX3A	2.81858	1.66498	NOSIG	0.258787	3.56818	3.56818	0.534101	3.73871
MGLL	28.1095	14.4527	NOSIG	-0.140524	3.10276	9.61857	1.33525	0.801152
MIA3	0.928353	1.25144	NOSIG	-0.0900958	1.86166	17.0652	10.682	24.3016
MIB1	0.613694	0.617933	NOSIG	-0.279543	1.39624	24.8221	2.67051	11.2161
MIDN	2.49407	2.63241	NOSIG	-0.0998939	2.0168	98.5127	2.40346	31.512
MINA	1.49621	1.74538	NOSIG	-0.0524998	4.96442	18.4614	2.40346	13.0855
MIS18A	4.52212	4.1667	NOSIG	0.0256579	37.5434	4.18873	24.3016	2.93756
NA	NA	NA	NOSIG	0.0111064	5.2747	26.994	4.00576	16.023
MKRN2	3.90437	2.48599	NOSIG	0.0475708	4.34387	3.10276	1.33525	2.13641
NA	NA	NA	NOSIG	-0.0447249	9.15315	3.87845	13.0855	5.07396
MLLT11	5.64523	12.6236	NOSIG	-0.151821	0.465415	64.6926	4.00576	75.8424
MLLT4	5.13962	6.37812	NOSIG	0.153002	62.831	0.775691	47.0009	4.00576
MMACHC	6.25819	6.99675	NOSIG	0.116857	9.46343	1.24111	8.27857	3.73871
MMADHC	39.2436	29.5179	NOSIG	-0.0218002	3.2579	93.7035	2.13641	48.8703
MORF4L1	127.26	159.063	NOSIG	-0.0258266	2.17193	624.121	2.93756	439.832
MPC1	27.1833	34.795	NOSIG	-0.00695771	15.3587	12.1008	5.07396	2.67051
MPC2	44.5054	58.6558	NOSIG	0.00227525	5.42984	8.99801	1.6023	8.81267
MPDZ	0.781893	0.965017	NOSIG	0.0086711	17.8409	1.86166	17.0912	2.40346
MPLKIP	486.888	500.15	NOSIG	0.0188172	5.11956	214.246	3.73871	224.323
MRFAP1L1	16.3318	11.036	NOSIG	0.137982	11.9456	77.5691	1.86935	40.5917
MRI1	1.40588	3.08316	NOSIG	0.19453	4.03359	20.0128	0.801152	21.3641
NA	NA	NA	NOSIG	-0.0294604	49.6442	4.03359	31.779	2.40346
MRPL13	17.116	27.1088	NOSIG	-0.136553	1.08597	18.1512	3.73871	24.8357
MRPL19	0.28004	0.341394	NOSIG	-0.0707575	2.48221	4.03359	5.07396	2.67051
MRPL3	11.5127	10.8902	NOSIG	-0.11164	3.56818	6.20553	6.67627	4.80691
MRPL42	3.21608	6.16339	NOSIG	0.0340785	18.3063	2.48221	15.756	2.13641
MRPL44	14.6759	7.53563	NOSIG	-0.222911	13.6522	8.68774	6.40922	1.0682
MRPL51	105.373	148.97	NOSIG	-0.00547627	15.5138	3.41304	10.9491	1.86935
MRPS10	16.4234	18.3001	NOSIG	-0.0309683	13.3419	62.831	12.0173	48.3362
MRPS16	16.0554	14.1513	NOSIG	-0.0195168	288.867	97.5819	159.162	49.1373
MRPS36	15.1419	25.5914	NOSIG	-0.0356129	205.713	2.63735	278.801	2.13641
MRS2	4.64748	6.78173	NOSIG	-0.0872773	3.87845	39.0948	6.40922	26.7051
MRTO4	13.4535	13.9509	NOSIG	0.0581918	3.56818	18.6166	1.0682	6.94332
MSL1	2.33146	3.06596	NOSIG	-0.239395	7.91205	7.91205	11.4832	4.27281
MSMO1	14.1858	68.1965	NOSIG	-0.0371907	0.620553	97.4268	5.87511	271.323
MTA2	21.1089	52.3146	NOSIG	-0.111041	1.24111	37.078	4.80691	56.6147
MTAP	1.16303	0.863308	NOSIG	-0.304784	7.44663	14.8933	5.60806	3.20461
MTCH2	1.40427	1.55017	NOSIG	-0.0923622	29.9417	7.75691	18.6935	2.93756
MTDH	1.66808	2.58949	NOSIG	0.121528	14.583	1.70652	21.8982	9.61382
MTFR1	1.43394	3.41772	NOSIG	0.00748481	4.49901	13.3419	8.27857	26.9721
MTHFD2	29.18	8.29902	NOSIG	-0.148647	6.82608	39.8705	3.20461	4.27281
MTHFS	3.6176	25.2654	NOSIG	0.0901137	2.94763	11.1699	1.33525	17.0912
MTIF3	54.0542	52.9853	NOSIG	0.125075	52.747	1.08597	45.1316	6.14216
MTMR12	1.98698	2.10069	NOSIG	-0.28677	0.930829	17.8409	3.20461	9.34677
MTPAP	1.28917	0.845204	NOSIG	-0.015458	10.5494	39.25	7.21037	22.6993
MTTP	61.5843	99.9422	NOSIG	-0.00769586	1.24111	303.295	2.93756	468.407
MUC15	3.19473	4.37764	NOSIG	0.13066	2.79249	20.0128	4.53986	26.7051
MUT	1.90008	2.71342	NOSIG	0.0149674	5.2747	12.2559	6.14216	17.0912
MYH9	63.7094	134.602	NOSIG	0.0535147	3.41304	167.239	3.47166	210.169
MYL12B	414.101	728.226	NOSIG	-0.0575712	2.79249	505.44	5.60806	327.137
MYO19	26.0074	26.7551	NOSIG	0.0083367	4.03359	3.41304	2.40346	3.20461
MYO1B	1.72353	2.01387	NOSIG	-0.30756	1.24111	10.2391	4.80691	6.14216
MYO1C	108.908	50.8492	NOSIG	-0.127273	5.89525	15.669	4.00576	6.40922
MYO6	2.30887	3.26466	NOSIG	-0.0986557	3.56818	70.4327	5.87511	49.6714
MYRF	48.9177	38.4077	NOSIG	-0.163604	14.2727	60.0385	8.54562	16.5571
NAA15	3.24405	2.71913	NOSIG	-0.218997	18.6166	3.72332	24.3016	0.534101
NAA25	0.962701	1.26046	NOSIG	-0.100817	2.79249	14.7381	1.33525	2.40346
NAAA	6.03021	13.1172	NOSIG	0.0571478	6.36066	14.8933	4.53986	17.8924
NAB1	0.637938	1.2582	NOSIG	-0.293061	0.620553	15.0484	3.47166	8.01152
NAMPT	1.12831	0.86873	NOSIG	-0.0568156	15.669	16.5998	10.9491	5.34101
NAP1L1	5.64643	5.13206	NOSIG	-0.0136379	4.96442	272.733	7.74447	358.382
NAPG	0.570077	1.16384	NOSIG	-0.00966319	9.46343	6.82608	16.2901	10.9491
NA	NA	NA	NOSIG	0.104377	4.49901	7.29149	6.94332	19.7617
NARS	11.6472	7.72083	NOSIG	-0.0284791	4.65415	361.782	2.67051	136.196
NARS2	3.75388	2.99446	NOSIG	0.0336331	13.8073	8.06718	2.93756	3.47166
NA	NA	NA	NOSIG	0.0449467	22.8053	6.82608	16.2901	5.87511
NCBP1	0.960699	0.73778	NOSIG	-0.2	3.72332	18.4614	4.00576	7.21037
NDFIP1	1.49764	1.27945	NOSIG	0.006668	12.2559	43.5938	4.80691	19.2276
NDFIP2	0.669381	0.546303	NOSIG	-0.125519	10.084	7.44663	9.61382	4.00576
NDRG4	4.18181	3.45042	NOSIG	-0.09245	18.9269	4.65415	7.47742	0.801152
NDUFA4	175.748	374.794	NOSIG	-0.0155267	6.67094	2287.98	17.0912	3310.09
NDUFA6	194.094	97.7937	NOSIG	0.0984028	112.941	68.1057	33.6484	31.512
NDUFB6	58.3278	98.0682	NOSIG	0.0979287	74.156	20.3231	108.423	49.6714
NDUFS1	17.5523	43.5728	NOSIG	-0.0640488	1.39624	6.5158	2.67051	5.60806
NEK7	0.554527	0.750387	NOSIG	0.0910093	8.22232	12.8765	5.34101	12.2843
NEK9	19.1517	16.5432	NOSIG	0.0272758	3.41304	34.4407	1.86935	27.5062
NELFE	323.867	156.277	NOSIG	0.117949	22.0296	7.60177	7.74447	5.34101
NEMF	5.73394	4.07994	NOSIG	0.0798638	63.4515	38.164	41.3929	44.3304
NFATC2IP	2.21673	1.60841	NOSIG	0.0759883	18.6166	37.2332	14.4207	38.4553
NFE2L1	22.4034	16.0073	NOSIG	0.039717	43.9041	3.87845	24.8357	3.47166
NFE2L2	42.0657	40.6674	NOSIG	-0.125775	2.63735	3.2579	2.67051	2.40346
NFIL3	74.5411	22.9196	NOSIG	-0.103118	159.947	8.37746	45.9327	0
NFKBIA	18.4515	18.7856	NOSIG	0.247143	4.49901	4.80928	5.34101	10.1479
NFKBIZ	4.25472	5.78882	NOSIG	-0.0507021	18.7717	68.8813	13.6196	46.1998
NFX1	20.4135	25.6276	NOSIG	0.0583989	6.98122	107.976	5.07396	142.338
NFYB	1.21115	1.3545	NOSIG	-0.177381	14.4278	6.20553	7.47742	0.801152
NHP2L1	109.521	75.0802	NOSIG	-0.0573191	59.8833	15.669	31.2449	5.60806
NID1	25.2229	43.7493	NOSIG	-0.0166597	65.7786	215.642	60.6205	191.208
NIPA2	2.79378	3.3775	NOSIG	0.0572381	2.79249	4.65415	1.86935	4.80691
NKIRAS1	1.07177	1.0456	NOSIG	0.0659054	7.75691	133.109	2.40346	70.5014
NLK	0.912397	1.05859	NOSIG	-0.189946	0.620553	16.5998	3.47166	14.4207
NLRP1	63.6302	113.269	NOSIG	0.019518	1.70652	13.1867	2.67051	21.6311
NMD3	0.657579	0.70851	NOSIG	-0.104447	18.3063	6.5158	9.34677	1.86935
NME7	216.098	264.392	NOSIG	-0.0464054	494.58	21.5642	557.335	22.1652
NMT2	4.13868	2.66092	NOSIG	0.112348	2.94763	2.17193	2.93756	4.80691
NOB1	579.369	398.687	NOSIG	0.10171	4.80928	24.0464	1.86935	18.1594
NOL7	50.5353	55.5105	NOSIG	-0.166368	12.4111	30.8725	26.7051	34.1825
NOMO1	21.7965	11.6075	NOSIG	0.101921	5.42984	23.581	1.0682	10.1479
NOP58	206.169	107.833	NOSIG	0.0169821	4.49901	38.7845	3.47166	33.3813
NPEPPS	7.47108	13.3808	NOSIG	0.00296411	39.8705	78.9653	43.7963	87.5926
NPM1	447.873	377.381	NOSIG	0.0282447	191.285	198.111	155.423	179.458
NPTN	16.2059	32.9009	NOSIG	-0.0477351	2.17193	254.427	4.53986	323.932
NR2F1	6.54788	8.87415	NOSIG	-0.0340222	3.56818	14.8933	4.00576	13.6196
NR2F2	1.1989	1.1569	NOSIG	-0.108244	4.03359	3.56818	0.267051	1.0682
NR3C1	1.31815	0.922675	NOSIG	0.103975	3.72332	23.581	0.534101	12.8184
NRD1	21.867	23.6775	NOSIG	-0.0593756	76.9485	11.7905	62.4899	5.87511
NREP	6.37614	19.8526	NOSIG	-0.0705781	5.11956	34.1304	13.3525	50.7396
NT5C2	8.2733	3.96981	NOSIG	0.0944795	11.4802	35.2164	0.801152	6.94332
NT5C3A	6.01913	10.5763	NOSIG	-0.0382103	15.2035	19.082	23.5005	25.9039
NT5DC1	1.36865	2.06664	NOSIG	-0.174988	17.996	8.06718	36.5859	6.94332
NTS	52.283	59.9087	NOSIG	-0.00282733	40.3359	213.16	37.3871	193.612
NUCKS1	8.99483	10.2784	NOSIG	-0.0399384	132.953	5.11956	103.616	4.80691
NUDT21	3.32803	4.13922	NOSIG	-0.121778	11.7905	74.156	11.7502	39.2564
NUDT4	1.25722	0.993616	NOSIG	-0.174218	2.0168	8.22232	3.47166	4.53986
NUFIP2	0.554116	0.697526	NOSIG	0.0173983	7.60177	6.5158	5.60806	5.34101
NUP50	4.36845	5.73638	NOSIG	-0.0172188	6.20553	152.966	6.14216	128.718
NUP54	9.59977	9.4966	NOSIG	-0.173558	10.084	15.669	9.34677	7.21037
NUPL1	3.68374	4.12976	NOSIG	-0.0716337	2.0168	74.9317	3.20461	53.1431
NUS1	0.43499	0.773428	NOSIG	0.0618984	5.2747	13.9624	4.27281	15.2219
NUSAP1	5.16422	10.7079	NOSIG	0.00171091	16.2895	13.0316	21.6311	17.6253
NXN	7.41357	10.6158	NOSIG	2.47e-17	13.6522	5.89525	7.21037	3.47166
OGFOD1	5.33072	4.14799	NOSIG	0.191977	5.89525	48.5582	0.267051	25.3698
OGT	5.43593	1.79363	NOSIG	0.0601983	12.7213	42.663	1.6023	10.1479
ONECUT2	0.381427	0.733782	NOSIG	-0.0475311	4.03359	6.05039	8.54562	8.54562
OPN3	0.881144	1.85573	NOSIG	-0.229677	3.72332	3.56818	13.6196	2.93756
OSBP	4.98524	5.85928	NOSIG	0.0733237	12.5662	14.7381	8.54562	13.8866
OSBPL8	0.381754	0.747579	NOSIG	-0.213088	2.48221	17.6858	9.07972	17.0912
OSBPL9	3.74205	3.92356	NOSIG	0.093769	0.775691	4.96442	3.47166	6.67627
OSER1	6.94166	7.67786	NOSIG	-0.173029	14.583	6.98122	14.1537	2.13641
OSTM1	0.466608	0.689067	NOSIG	0.0124226	2.17193	13.1867	2.40346	14.1537
OXA1L	491.692	737.969	NOSIG	0.0261214	197.336	4.03359	209.368	6.40922
OXR1	1.03783	3.0003	NOSIG	0.0678546	1.55138	16.9101	3.47166	23.5005
PA2G4	37.7508	32.5519	NOSIG	-0.0301697	4.49901	22.6502	7.74447	32.3131
PACSIN2	42.8628	31.6263	NOSIG	-0.043251	2.32707	121.783	2.13641	67.2968
PAGR1	47.9516	88.3694	NOSIG	0.056037	4.03359	84.3952	2.67051	116.968
PAH	14.3259	21.1516	NOSIG	-0.00643689	84.0849	33.1996	94.0018	31.512
PAICS	11.8932	17.9044	NOSIG	-0.14491	2.63735	18.3063	2.93756	12.0173
PAIP1	7.59636	6.14947	NOSIG	-0.141312	7.13636	75.5523	2.40346	31.779
PAIP2	51.2445	47.5923	NOSIG	0.049716	26.8389	147.226	8.27857	113.764
PAM16	454.114	250.113	NOSIG	0.0678571	20.7885	3.56818	11.2161	3.47166
PANK2	3.29667	4.86996	NOSIG	0.108833	7.75691	46.076	3.47166	35.7848
PANK3	1.51951	4.90612	NOSIG	0.185552	3.56818	5.74011	4.53986	18.9606
PAPD5	0.393361	0.984681	NOSIG	-0.258042	2.17193	16.7549	3.20461	9.88087
PAPOLA	8.45698	12.6338	NOSIG	0.0141848	19.5474	186.631	14.4207	201.089
PAPSS1	5.64208	9.3755	NOSIG	-0.0448211	6.82608	8.5326	16.5571	18.4265
PAPSS2	6.61995	13.722	NOSIG	-0.0275783	1.70652	54.4535	5.34101	81.9845
PARD3	75.9019	79.4547	NOSIG	-0.115785	59.1076	25.7529	66.2286	16.5571
PATL1	7.95708	15.2081	NOSIG	0.0716638	2.63735	9.92884	3.73871	26.7051
PAWR	28.4479	22.6828	NOSIG	-0.0972337	14.1176	29.4763	12.2843	22.4323
PAX6	1.70057	1.0939	NOSIG	0.184976	20.168	23.8913	1.0682	11.2161
PBK	13.4159	15.9385	NOSIG	-0.152094	28.3903	43.4387	37.9212	30.9779
PCBP2	40.3743	28.4591	NOSIG	0.0327162	60.0385	3.10276	28.5744	3.73871
PCDH17	1.24806	1.9887	NOSIG	-0.0230279	5.11956	2.79249	4.00576	4.00576
PCGF3	2.79246	2.33505	NOSIG	-0.218631	10.5494	30.7174	11.2161	12.2843
PCK2	1418.35	148.769	NOSIG	-0.0555556	75.5523	3.87845	5.34101	0.267051
PCMTD2	1.07224	2.66233	NOSIG	-0.001638	2.63735	3.56818	1.86935	0.801152
PCNXL4	2.74202	3.20693	NOSIG	-0.175412	2.32707	23.581	5.60806	24.0346
PCOLCE2	46.3694	119.592	NOSIG	0.0887376	3.41304	30.5622	4.00576	89.729
PCSK6	212.692	128.224	NOSIG	0.0906522	6.82608	222.623	0.267051	108.156
PCYOX1	7.33735	18.4049	NOSIG	-0.123976	2.79249	5.42984	18.6935	13.0855
PDAP1	96.6235	73.5355	NOSIG	0.0772132	121.939	8.37746	94.5359	11.2161
PDCD10	10.2764	8.50213	NOSIG	-0.0818461	3.56818	4.96442	0.534101	1.33525
PDCD2	13.9754	17.4847	NOSIG	-0.040568	5.89525	6.05039	8.27857	4.53986
PDCD4	0.745571	0.957572	NOSIG	-0.13484	25.9081	25.5978	12.8184	7.21037
PDCD7	15.5269	7.74008	NOSIG	-0.0248513	4.96442	14.7381	2.67051	7.74447
PDE8A	3.26355	3.27644	NOSIG	0.0675961	14.4278	8.06718	6.14216	3.73871
PDHX	5.20695	6.4558	NOSIG	0.104843	37.078	2.48221	25.1028	3.47166
PDIA3	12.6991	13.4515	NOSIG	-0.194022	10.5494	3.41304	6.40922	2.13641
PDIA4	5.84015	11.4161	NOSIG	0.146843	2.63735	16.2895	2.13641	28.0403
PDIA6	29.6238	38.2702	NOSIG	-0.0369196	5.74011	186.941	4.00576	154.889
PDLIM1	784.456	719.667	NOSIG	-0.0189685	17.8409	345.958	16.5571	275.596
PDLIM5	4.11323	4.17981	NOSIG	0.0485973	6.36066	11.7905	2.13641	9.07972
PDS5A	2.15484	4.14643	NOSIG	-0.221498	2.17193	9.92884	2.13641	5.60806
PDXK	4.31582	5.3882	NOSIG	0.0666571	27.7697	4.18873	21.6311	4.53986
PDZK1	8.77307	36.9395	NOSIG	0.0550482	3.41304	8.99801	5.87511	23.5005
PECR	2.30187	2.70903	NOSIG	0.138333	3.41304	18.1512	1.86935	30.7108
PEPD	78.1934	195.484	NOSIG	-0.231545	0.155138	22.8053	4.27281	29.1085
PERP	1.24173	1.11425	NOSIG	0.0402875	3.56818	20.6334	3.20461	14.6878
PEX13	0.655242	0.682827	NOSIG	-0.050505	7.60177	7.13636	6.67627	3.20461
PFDN1	102.855	60.6589	NOSIG	0.236525	6.05039	27.1492	0	12.2843
PFDN2	317.859	306.145	NOSIG	-0.194225	2.63735	17.0652	4.80691	11.4832
PFN1	84.9418	152.048	NOSIG	0.00321286	12.1008	11.0148	14.4207	13.3525
PGAM1	27.8736	57.7582	NOSIG	-0.0928918	1.24111	34.2855	3.20461	40.3246
PGD	10.4307	24.2152	NOSIG	-0.161515	14.583	9.30829	30.9779	9.34677
PGK1	49.0679	175.179	NOSIG	-0.113692	63.6066	3.41304	150.884	2.93756
PGRMC1	15.9992	41.668	NOSIG	-0.0462254	5.2747	132.488	7.74447	167.708
PGRMC2	1.25156	2.07593	NOSIG	-0.310216	6.05039	3.41304	17.3583	3.73871
PHACTR2	0.606176	0.849008	NOSIG	0.133113	3.2579	24.9772	2.13641	23.7675
PHAX	0.836402	1.14038	NOSIG	0.103883	5.11956	8.68774	1.6023	5.34101
PHB	104.961	121.002	NOSIG	-0.0277612	18.9269	3.10276	14.9548	1.6023
PHC1	2.749	3.83377	NOSIG	-0.192502	31.493	5.2747	31.779	1.0682
PHF12	4.51257	3.15424	NOSIG	-0.202816	3.56818	14.583	5.87511	9.34677
NA	NA	NA	NOSIG	-0.118595	19.5474	15.669	17.0912	7.21037
PHF19	1057.34	580.965	NOSIG	0.221163	20.9437	1.55138	9.34677	3.47166
PHIP	1.8539	2.28624	NOSIG	-0.270405	0	16.2895	4.27281	20.2958
PHKB	2.03359	2.27293	NOSIG	-0.023547	11.4802	3.41304	6.67627	1.6023
PHLDA1	2.25048	0.420507	NOSIG	0.182167	13.8073	26.8389	0.534101	5.07396
PHLDB2	2.23964	3.66851	NOSIG	0.00149939	40.6462	11.3251	37.12	10.1479
PHYH	29.58	37.5447	NOSIG	-0.010744	4.65415	2.48221	4.27281	2.93756
PI4K2B	0.513947	1.60701	NOSIG	-0.0934703	0.930829	4.49901	3.47166	9.34677
PIAS1	3.30012	4.87967	NOSIG	-0.104281	3.10276	4.18873	2.67051	1.6023
PICALM	2.91068	2.2973	NOSIG	0.095845	35.8369	2.63735	19.4947	2.67051
PIGH	14.6285	16.8967	NOSIG	-0.05869	9.15315	6.98122	5.87511	4.00576
PIGK	0.565679	1.31641	NOSIG	-0.159432	11.4802	24.2016	26.9721	28.5744
PIH1D2	3.11982	3.74457	NOSIG	0.02857	13.1867	6.36066	31.2449	13.6196
PIKFYVE	0.583179	0.916266	NOSIG	0.165683	3.41304	14.1176	1.0682	14.1537
PITPNA	38.9572	24.1491	NOSIG	-0.00548557	3.87845	63.1412	2.40346	29.6426
PKIB	8.83654	24.0229	NOSIG	-0.0863468	100.53	9.61857	227.794	10.9491
PKN2	0.387058	0.51715	NOSIG	0.0656285	14.8933	13.6522	14.1537	17.0912
PKP2	1.48967	1.74444	NOSIG	0.118314	9.61857	21.0988	2.93756	14.1537
PLG	6.12005	17.0544	NOSIG	0.0123278	13.9624	5.74011	33.3813	15.4889
PLIN2	107.644	71.7519	NOSIG	-0.011155	6.67094	40.1808	2.67051	19.2276
PLIN3	0.385511	1.92443	NOSIG	0.0732448	2.32707	59.2628	2.13641	175.719
PLOD2	4.53674	9.04433	NOSIG	0.0518275	6.20553	5.74011	4.00576	1.6023
PLRG1	5.13955	3.38511	NOSIG	-0.0253559	4.65415	8.06718	1.86935	3.47166
PMPCB	4.95307	6.88173	NOSIG	-0.0259828	30.4071	2.32707	49.6714	2.93756
PNPLA8	2.53444	2.76435	NOSIG	-0.0733175	3.2579	4.49901	3.20461	2.13641
PNPT1	2.13761	1.02421	NOSIG	-0.0449765	4.49901	16.1344	1.86935	6.14216
PNRC1	15.9622	10.2966	NOSIG	-0.100668	5.11956	20.168	0.801152	5.87511
PNRC2	5.835	5.78245	NOSIG	-0.26068	6.05039	10.5494	8.01152	5.07396
POFUT1	8.30498	8.14594	NOSIG	0.0170327	8.22232	23.1156	9.07972	25.6369
POGZ	0.299352	0.420365	NOSIG	-0.185152	8.99801	25.9081	10.415	12.8184
POLDIP2	58.3698	34.4769	NOSIG	0.153907	28.08	3.10276	8.54562	1.33525
POLR1D	127.471	88.3871	NOSIG	-0.0548317	14.8933	7.44663	8.01152	3.47166
POLR2C	146.416	84.6914	NOSIG	0.0694727	8.22232	67.33	1.86935	30.1767
POLR2J	209.079	101.432	NOSIG	-0.0258544	27.1492	6.67094	8.81267	1.86935
POLR2K	37.4681	46.027	NOSIG	0.092672	17.996	150.329	7.47742	123.11
POLR3A	2.40122	1.59003	NOSIG	-0.136172	28.2351	10.8597	16.023	3.20461
POLR3E	2.80313	2.27822	NOSIG	0.10523	4.03359	36.1472	0.801152	22.9664
POLR3G	0.429917	0.569542	NOSIG	-0.221917	9.92884	4.49901	15.756	2.13641
POLR3H	44.5275	34.7674	NOSIG	-0.188239	49.9545	9.92884	27.7733	1.0682
POLR3K	84.7432	111.233	NOSIG	-0.215011	14.8933	7.60177	16.023	2.93756
PON2	55.9071	107.443	NOSIG	0.109076	3.72332	59.7282	2.93756	114.298
PPA1	177.129	137.687	NOSIG	0.0460185	4.34387	152.656	0.534101	83.5869
PPAP2A	4.98402	8.06645	NOSIG	0.0118947	16.2895	2.94763	15.2219	3.47166
PPAP2B	14.1689	12.7005	NOSIG	-0.0460404	5.74011	179.34	7.47742	130.855
PPAPDC1B	65.572	156.586	NOSIG	-0.136067	17.2203	3.10276	23.7675	2.40346
PPHLN1	17.4474	39.5328	NOSIG	-0.0475666	5.58497	56.16	10.1479	85.9903
PPIA	276.414	300.649	NOSIG	-0.0124727	962.167	10.2391	754.952	6.40922
PPIC	0.507122	1.3628	NOSIG	-0.146042	1.24111	22.3399	3.47166	21.3641
PPIG	32.4769	57.7861	NOSIG	-0.0189178	61.1244	10.3943	75.0412	11.2161
PPP1R12A	2.81707	2.8301	NOSIG	0.00448001	14.4278	18.6166	8.81267	11.4832
PPP1R2	1.37487	1.83342	NOSIG	-0.187874	3.41304	29.9417	4.53986	11.7502
PPP2CA	20.1964	19.8234	NOSIG	-0.0773462	2.63735	5.11956	6.67627	0.534101
PPP2R5C	3.74911	6.51077	NOSIG	-0.246521	2.17193	3.10276	8.81267	1.33525
PPP3CA	1.93589	2.05013	NOSIG	0.0115377	65.4683	9.30829	40.0576	4.27281
PPP4R1	7.10463	11.7192	NOSIG	0.190525	14.7381	2.32707	10.682	3.73871
PPP6R3	10.673	2.02261	NOSIG	-0.11758	8.06718	113.716	11.2161	68.8991
PPT1	3.00258	4.92622	NOSIG	0.103124	5.11956	7.13636	4.27281	4.00576
PRAME	188.555	152.964	NOSIG	-0.0820371	2.17193	57.246	3.47166	39.7905
PRDX3	118.128	123.543	NOSIG	-0.110402	10.7045	111.389	11.2161	63.5581
PRDX6	33.8282	39.6595	NOSIG	0.0305302	162.43	265.907	87.3256	163.435
PRELID1	219.418	134.769	NOSIG	0.13789	45.1452	5.89525	21.097	6.40922
PRKACB	1.06175	1.3661	NOSIG	0.185814	11.9456	11.7905	5.07396	11.4832
PRKAR1A	1.13456	1.86224	NOSIG	0.0167571	4.03359	12.1008	5.60806	23.7675
PRKAR2A	1.17228	0.530323	NOSIG	0.102291	4.80928	3.41304	0.534101	2.40346
PRKCI	1.1197	1.44866	NOSIG	-0.0297496	5.42984	11.0148	9.07972	15.756
PRKD1	10.7666	11.8479	NOSIG	-0.210413	29.3211	17.0652	31.512	7.47742
PRKRA	10.6917	10.3679	NOSIG	-0.143165	8.22232	14.1176	11.4832	9.88087
PROS1	1.95639	4.06902	NOSIG	-0.0896342	2.0168	5.89525	9.88087	5.60806
PROSC	29.246	12.904	NOSIG	-0.127336	3.2579	21.5642	1.6023	7.21037
PROX1	0.801093	1.04237	NOSIG	0.0330365	2.79249	57.246	1.33525	34.7166
PRPF40A	3.94121	4.75967	NOSIG	0.112198	27.7697	78.9653	18.9606	98.8087
PRPF4B	4.81152	7.91193	NOSIG	-0.15409	2.48221	67.33	10.1479	80.3822
PRPSAP1	66.9639	48.4627	NOSIG	0.0197443	97.5819	7.29149	72.1037	5.87511
PRR11	9.10637	11.6176	NOSIG	0.0938748	4.65415	1.39624	3.20461	5.60806
PRR13	115.653	126.022	NOSIG	-0.0564782	2.63735	95.8754	4.00576	71.8366
PRSS23	6.19465	11.2972	NOSIG	-0.0152758	37.2332	8.84288	39.5235	9.34677
PSAP	847.329	717.421	NOSIG	-0.0509226	77.8794	562.376	57.6829	308.978
PSEN1	1.69343	1.75358	NOSIG	-0.168408	15.3587	12.5662	12.0173	4.80691
PSIP1	14.1134	22.7203	NOSIG	0.1032	6.05039	7.29149	3.47166	6.14216
PSMA1	61.6273	65.272	NOSIG	0.14807	21.4091	7.91205	16.5571	13.0855
PSMA2	42.2221	76.4942	NOSIG	-0.0603849	358.99	10.5494	465.736	6.40922
PSMB1	1080.23	922.354	NOSIG	0.0440032	440.282	1.55138	318.591	4.27281
PSMB2	4.28532	4.63758	NOSIG	0.146716	4.49901	4.49901	1.86935	9.07972
PSMC2	8.69475	9.65039	NOSIG	0.0804349	9.92884	25.5978	9.88087	41.1258
PSMC6	34.7777	79.2419	NOSIG	0.0566732	2.94763	72.1392	2.67051	143.139
PSMD12	19.86	42.9686	NOSIG	0.177491	5.58497	5.74011	2.93756	8.54562
PSMD5	1.83448	3.1955	NOSIG	-0.0690318	5.11956	39.25	5.07396	26.171
PSMD7	178.017	175.169	NOSIG	0.070014	3.10276	14.7381	1.86935	14.6878
PSME3	19.5833	17.1567	NOSIG	0.072783	7.60177	32.8893	5.34101	23.7675
PSPH	55.119	38.1192	NOSIG	0.087682	3.72332	29.7865	3.20461	20.0288
PTCD3	4.3165	6.00934	NOSIG	-0.0618405	23.2707	4.65415	30.7108	2.93756
PTGDR2	160.696	548.423	NOSIG	0.0313924	43.1284	2.32707	63.5581	3.73871
PTGR2	0.90822	1.49672	NOSIG	-0.2198	8.99801	17.3755	12.5514	10.415
PTP4A2	0.453296	1.01738	NOSIG	0.0453143	53.3675	10.2391	51.5408	12.0173
NA	NA	NA	NOSIG	-0.0571178	2.63735	116.354	3.20461	111.627
PTPN12	5.4427	5.50406	NOSIG	0.113741	4.18873	34.5958	1.33525	23.5005
PTPN3	3.77491	4.52265	NOSIG	-0.0300557	26.0632	10.2391	15.2219	4.53986
PTPN9	12.84	9.96014	NOSIG	-0.138675	2.17193	17.6858	1.86935	8.01152
PTPRA	16.7985	22.8258	NOSIG	0.230407	34.2855	1.08597	26.438	4.53986
PTTG1IP	63.6648	48.9083	NOSIG	-0.104485	1.08597	132.333	3.20461	79.047
PUM1	1.5656	1.46151	NOSIG	-0.0185611	3.56818	101.15	3.20461	51.0067
PVR	3.50636	1.949	NOSIG	-0.0910331	3.2579	13.6522	1.86935	2.67051
QDPR	20.987	25.7236	NOSIG	-0.208406	13.3419	15.8241	13.0855	4.00576
QPRT	817.553	870.845	NOSIG	0.0324445	7.60177	40.1808	14.1537	61.9558
RAB11FIP1	1.45609	1.65146	NOSIG	-0.256997	7.13636	25.9081	10.415	11.7502
RAB21	1.69315	2.74121	NOSIG	0.145515	28.08	3.2579	24.3016	5.87511
RAB27A	3.3036	1.43262	NOSIG	-0.0414315	5.58497	55.3843	2.40346	19.2276
RAB3GAP2	1.15183	1.17016	NOSIG	-0.107304	4.03359	6.20553	4.53986	6.94332
RAB5A	6.69856	8.71218	NOSIG	-0.0506818	11.1699	80.0513	12.0173	64.8933
RAB6A	0.535678	0.720368	NOSIG	-0.0679805	4.96442	4.65415	4.27281	2.93756
RAB7A	31.1962	34.3924	NOSIG	0.0824181	138.849	48.7134	74.2401	37.9212
NA	NA	NA	NOSIG	-0.0152836	4.49901	16.4446	3.20461	11.7502
RAB8B	0.965384	1.50216	NOSIG	-0.0473376	2.79249	17.996	2.13641	11.7502
RABGAP1	2.8745	4.16575	NOSIG	-0.178208	1.08597	38.3191	4.53986	37.3871
RABGGTB	21.7898	33.9453	NOSIG	-0.16265	29.7865	31.6482	39.5235	21.8982
RACGAP1	50.9624	78.5977	NOSIG	0.0315792	3.87845	38.6294	4.27281	49.1373
RAD18	1.25788	1.4173	NOSIG	-0.0152286	17.0652	5.2747	11.4832	2.93756
RAD21	8.95847	14.5056	NOSIG	-0.0299108	8.06718	28.7006	8.01152	28.3074
RAD23A	115.783	111.253	NOSIG	0.0733894	11.4802	3.2579	6.67627	9.34677
RAD23B	2.33868	2.92315	NOSIG	-0.169179	8.68774	12.4111	7.74447	4.80691
RAD51AP1	11.7312	14.3556	NOSIG	-0.0872955	1.86166	8.37746	2.93756	6.67627
RAI1	104.605	55.876	NOSIG	0.145691	2.94763	7.13636	1.86935	10.1479
RAI14	8.20265	9.00267	NOSIG	-0.0222222	2.79249	16.7549	2.13641	9.88087
RANBP2	1.65468	2.36458	NOSIG	-0.185645	29.166	8.84288	33.1143	2.67051
RANBP9	5.91368	8.273	NOSIG	-0.0882019	8.68774	21.4091	13.0855	15.4889
RAP1B	6.52599	5.48628	NOSIG	-0.1954	7.60177	39.5602	9.34677	20.2958
RAP1GDS1	1.52393	2.86359	NOSIG	0.0231678	4.18873	1.70652	2.13641	2.40346
RAP2A	0.732823	1.85022	NOSIG	0.0466569	3.10276	18.4614	4.27281	32.3131
RARB	0.522742	0.768481	NOSIG	-0.168238	28.3903	3.56818	29.3756	1.0682
RARS2	3.77347	2.14429	NOSIG	0.351928	19.8577	1.24111	6.67627	3.47166
RBBP4	0.333166	1.10891	NOSIG	0.00729015	10.3943	11.3251	14.6878	16.5571
RBBP6	15.4449	24.8628	NOSIG	0.0860761	7.91205	6.82608	9.34677	12.2843
RBBP9	1.07476	1.46828	NOSIG	-0.0628695	20.0128	3.10276	19.7617	1.86935
RBM17	1.1815	2.0239	NOSIG	0.0535982	34.5958	2.17193	44.8645	3.73871
RBM25	5.42715	6.62381	NOSIG	-0.132315	22.9604	6.98122	19.2276	1.6023
RBM33	1.2797	1.00131	NOSIG	-0.138039	12.1008	29.0108	7.47742	8.81267
RBM39	71.1537	41.4356	NOSIG	0.0161142	116.198	1004.67	46.4668	431.02
RBM4	6.48963	5.17679	NOSIG	0.00735612	2.0168	30.5622	2.40346	32.5802
RBM47	3.81246	5.58038	NOSIG	0.11048	2.94763	60.5039	1.0682	79.8481
RBM8A	3.65174	4.37973	NOSIG	0.052592	41.4219	10.3943	30.1767	9.34677
RBMS1	1.34982	1.07527	NOSIG	-0.123547	3.56818	39.25	2.93756	17.8924
RBPMS	537.159	434.826	NOSIG	0.0778499	16.9101	1.86166	16.2901	3.20461
RCAN1	3.90765	4.53681	NOSIG	-0.0368605	4.80928	17.996	3.47166	8.81267
RCN1	4.19857	3.41319	NOSIG	-0.00970097	12.4111	57.4011	5.87511	26.7051
RDH11	7.31631	10.3106	NOSIG	-0.0429102	4.03359	42.663	1.33525	37.9212
RDX	22.2624	12.763	NOSIG	-0.0450502	6.05039	123.025	6.40922	83.3198
RECQL	0.237456	0.573047	NOSIG	-0.0739296	14.4278	5.2747	12.0173	3.47166
RERE	12.2986	12.7079	NOSIG	-0.0390326	1.86166	168.635	2.93756	136.196
REV1	4.30731	5.42185	NOSIG	-0.019405	2.94763	45.4555	1.86935	47.0009
RFC1	19.5229	19.607	NOSIG	-0.161709	2.48221	21.4091	2.93756	9.61382
RFC4	12.1459	23.7976	NOSIG	-0.0382455	11.4802	257.995	20.83	342.092
RFC5	1.44406	1.54098	NOSIG	0.171462	6.36066	6.82608	4.27281	14.4207
RFFL	5.65e-05	0.492685	NOSIG	-0.00206873	2.48221	41.7322	2.13641	40.5917
RFPL4B	12.7287	11.3739	NOSIG	0.1218	3.87845	10.8597	2.93756	14.6878
RFWD3	3.65208	3.22445	NOSIG	0.311995	5.58497	7.91205	1.0682	9.34677
RGS2	31.7726	8.77435	NOSIG	0.140028	4.18873	39.5602	0	11.4832
RHNO1	3.84369	4.58305	NOSIG	-0.00461416	3.41304	6.98122	1.86935	5.34101
RHOA	15.1227	22.0223	NOSIG	-0.0434606	20.9437	26.2184	10.415	16.8242
RHOB	113.035	71.2731	NOSIG	0.0607776	26.3735	201.835	6.40922	76.6435
RHOBTB3	3.88934	4.40004	NOSIG	-0.0423879	0.930829	38.0089	3.47166	42.9952
RHOQ	1.63175	1.80081	NOSIG	0.096767	14.4278	13.497	4.27281	6.94332
RHOU	4.1758	2.92991	NOSIG	-0.103877	29.6314	96.4959	17.3583	33.3813
RMND5A	0.887445	1.65362	NOSIG	-0.227016	4.49901	11.1699	8.27857	10.682
RNF103	6.45414	7.81069	NOSIG	-0.0686702	4.03359	34.9061	4.27281	22.6993
RNF115	2.60939	5.36694	NOSIG	-0.108612	1.08597	9.46343	3.47166	10.1479
RNF13	3.73245	6.40591	NOSIG	-0.0734559	3.72332	20.9437	5.34101	18.4265
RNF2	1.1962	1.41151	NOSIG	-0.159091	12.7213	9.30829	8.54562	3.47166
RNF38	1.5712	3.40368	NOSIG	-0.212256	0.620553	23.7361	5.87511	25.1028
RNF44	48.5274	22.8206	NOSIG	-0.0364182	9.7737	121.783	4.80691	46.4668
RNMT	3.57994	3.03037	NOSIG	-0.211445	15.5138	14.2727	12.2843	4.27281
RPAP3	3.01426	3.21224	NOSIG	-0.152041	1.24111	43.2835	2.93756	29.9097
RPF1	6.00309	7.67639	NOSIG	-0.0230327	32.4239	14.8933	32.8472	14.4207
RPF2	27.7282	24.2606	NOSIG	-0.0119537	10.3943	6.98122	9.34677	5.87511
RPL17	900.443	664.641	NOSIG	0.296683	14.583	2.94763	9.07972	6.94332
RPL23	1798.98	921.247	NOSIG	0.0197566	60.8142	3.2579	32.0461	2.67051
RPL31	11439.6	910.827	NOSIG	-0.0471896	74.0009	4.03359	40.3246	0.534101
RPL32	5902.65	4568.32	NOSIG	-0.00429183	16246.2	4.34387	8495.68	0.534101
RPL34	350.658	108.998	NOSIG	-0.0519481	13.497	9.46343	8.54562	5.07396
RPL6	4624.68	5568.62	NOSIG	-0.195436	4.34387	31.9585	5.07396	13.8866
RPP30	2.58173	2.63881	NOSIG	-0.145992	13.3419	6.36066	9.34677	1.6023
RPRD1A	4.6718	3.35556	NOSIG	0.013206	6.67094	54.4535	5.07396	41.927
RPS27L	134.741	300.443	NOSIG	0.0793271	92.1521	2.48221	155.691	8.54562
RPS29	1670.84	802.043	NOSIG	0.118937	181.667	2.0168	56.8818	3.47166
RPS3	45.8393	14.7183	NOSIG	0.0100967	169.566	4.49901	36.3189	1.0682
RRAGC	3.57145	3.305	NOSIG	0.127342	4.96442	27.9249	1.33525	15.4889
RRBP1	276.484	245.306	NOSIG	0.180533	21.0988	5.89525	5.34101	4.27281
RRM1	3.67658	8.26697	NOSIG	-0.10171	2.17193	34.1304	3.20461	24.3016
RRM2	5.66525	15.9451	NOSIG	-0.0830861	0.310276	7.60177	3.73871	13.6196
RRP15	1.68963	2.63147	NOSIG	-0.185817	2.48221	15.669	4.00576	11.7502
RSL1D1	33.5091	32.4647	NOSIG	-0.0302992	21.8745	8.5326	11.4832	1.86935
RSL24D1	12.6282	9.76918	NOSIG	-0.0436127	6.05039	33.8201	2.93756	18.9606
RSRC1	1.35208	2.90823	NOSIG	-0.142134	4.18873	19.5474	12.8184	30.7108
RTCA	2.66605	3.57408	NOSIG	0.0690066	12.4111	6.05039	8.54562	5.87511
RTN4	178.804	280.278	NOSIG	-0.000937305	4.03359	782.207	1.6023	928.268
RUFY2	0.511679	0.917389	NOSIG	-0.222406	1.70652	1.86166	5.87511	4.27281
S100A11	994.481	491.819	NOSIG	-0.0158263	4.18873	61.5899	1.86935	26.9721
SAP18	24.086	29.4813	NOSIG	-0.023808	335.409	3.56818	279.068	2.40346
SAPCD2	619.267	624.656	NOSIG	0.124976	4.96442	51.3507	2.40346	62.7569
SAR1A	2.61537	7.60611	NOSIG	-0.099631	0.775691	52.9021	4.80691	77.9788
SAR1B	0.94552	1.33258	NOSIG	0.00681055	3.87845	5.89525	4.00576	5.34101
SART3	10.7837	7.65765	NOSIG	-0.055512	18.3063	5.74011	11.7502	3.20461
SASS6	1.99017	3.12133	NOSIG	-0.114708	23.7361	7.91205	31.779	6.14216
SAT1	1138.47	502.803	NOSIG	-0.004663	8.99801	1000.95	3.47166	298.029
SATB1	0.16576	0.415725	NOSIG	0.049151	3.72332	10.7045	1.86935	9.07972
SCAF11	2.86002	3.60045	NOSIG	-0.17838	0.930829	31.0276	3.47166	18.6935
SCCPDH	11.655	16.714	NOSIG	-0.0628206	68.4159	4.03359	64.3592	0.801152
SCFD1	154.561	152.807	NOSIG	0.0305795	504.509	1.24111	515.141	3.20461
SCN9A	0.882402	2.32698	NOSIG	-0.0869559	9.15315	33.9753	10.1479	40.5917
SCOC	9.67128	19.4497	NOSIG	-0.0559347	2.63735	102.701	6.67627	146.344
SCRN1	74.8863	50.2285	NOSIG	0.0973039	9.15315	188.338	1.33525	105.752
SCRN3	1.15112	1.23432	NOSIG	-0.187246	8.84288	29.9417	5.60806	9.07972
SDAD1	15.6676	16.2426	NOSIG	-0.084737	34.4407	78.3448	37.12	56.3477
SDCBP	2.20254	3.9424	NOSIG	-0.0574427	4.34387	32.1136	5.87511	33.6484
SDCCAG3	21.4867	23.591	NOSIG	-0.116642	4.49901	12.4111	5.07396	8.54562
SDPR	0.26626	3.38358	NOSIG	-0.178522	0.310276	1.39624	4.27281	4.53986
SEC22B	8.64812	31.8131	NOSIG	0.0507997	48.4031	2.63735	80.9163	5.60806
SEC23A	2.60183	6.1243	NOSIG	-0.111775	8.5326	37.078	17.3583	40.8587
SEC24A	1.06754	2.66032	NOSIG	-0.0628416	1.70652	34.4407	5.87511	59.5523
SEC24D	3.14324	9.52914	NOSIG	-0.0932098	0.620553	13.497	5.07396	31.2449
SEC31A	47.8863	78.41	NOSIG	-0.0639484	3.41304	18.4614	3.47166	17.0912
SEC63	6.38909	4.47916	NOSIG	0.0624536	152.656	3.10276	71.3025	3.20461
SEL1L	1.64875	2.41701	NOSIG	-0.194597	3.87845	42.3527	6.94332	23.5005
SELK	44.3441	23.3781	NOSIG	0.22636	19.2371	2.32707	7.21037	4.27281
SELT	1.63711	2.80669	NOSIG	-0.0946104	2.48221	3.56818	5.07396	2.93756
SEMA6A	0.658376	0.68964	NOSIG	-0.0272772	2.79249	15.2035	2.67051	12.5514
SENP5	1.29777	2.105	NOSIG	-0.0269601	3.41304	18.9269	5.34101	25.3698
SEPHS2	41.0094	45.196	NOSIG	-0.0724416	0.775691	126.593	3.47166	111.093
SEPSECS	1.01295	0.739351	NOSIG	-0.197951	8.68774	6.82608	7.21037	1.86935
SEPT11	1.81187	2.75392	NOSIG	0.210865	4.34387	1.39624	1.6023	4.53986
SEPT2	7.42077	10.1416	NOSIG	-0.0225329	4.18873	32.7342	4.80691	33.6484
SEPT7	3.26382	7.23911	NOSIG	-0.073566	2.48221	16.9101	4.53986	13.6196
SERINC1	21.2681	15.2897	NOSIG	0.0215693	5.2747	251.789	1.6023	143.139
SERINC3	3.55954	3.18382	NOSIG	0.0300828	15.0484	23.581	5.60806	10.682
SERP1	3.55374	6.32583	NOSIG	-0.153863	15.2035	6.98122	24.8357	4.00576
SERPINA1	6090.98	3817.1	NOSIG	0.00223058	104.718	9.15315	47.8021	5.34101
SERPINB1	16.8259	12.8201	NOSIG	0.0674244	160.878	13.6522	62.2228	9.07972
SERPINC1	126.763	390.517	NOSIG	-0.0636181	1.24111	35.9921	5.07396	82.7857
SERPINE1	63.0633	27.741	NOSIG	-0.261892	0.930829	21.4091	3.20461	11.2161
SERPINE2	10.1939	23.5021	NOSIG	-0.100972	0.620553	4.03359	3.73871	4.53986
SERPING1	359.44	382.223	NOSIG	-0.0383791	1.86166	38.3191	3.47166	41.1258
SERTAD2	2.12786	1.68551	NOSIG	-0.0845866	3.72332	36.6126	4.27281	21.8982
SESTD1	0.297622	0.641516	NOSIG	-0.0826898	17.6858	2.17193	33.6484	2.13641
SETD2	6.17796	7.52936	NOSIG	0.0346678	9.15315	21.7193	7.47742	20.0288
SETD5	3.86925	3.60463	NOSIG	-0.253135	6.20553	9.92884	2.67051	2.93756
NA	NA	NA	NOSIG	-0.144793	15.5138	4.80928	24.3016	0.801152
SETD6	1.4289	0.762637	NOSIG	0.129099	13.0316	4.65415	8.54562	6.14216
SETD7	6.53817	3.01634	NOSIG	0.0390901	7.44663	124.266	2.13641	55.2795
SETX	0.986627	0.766386	NOSIG	-0.10341	4.65415	15.3587	4.80691	12.2843
SF3A1	6.2797	3.41743	NOSIG	-0.140679	13.3419	14.1176	7.47742	3.73871
SF3A3	87.4827	44.7587	NOSIG	0.135294	24.8221	8.84288	9.34677	5.60806
SF3B1	5.44939	12.4878	NOSIG	0.0622091	9.7737	9.92884	7.47742	8.54562
SF3B3	0.892294	0.874176	NOSIG	-0.0540738	14.8933	4.03359	9.61382	1.6023
SFPQ	7.48888	6.66058	NOSIG	-0.0799135	12.2559	4.34387	7.74447	1.33525
SFT2D1	9.16838	12.7443	NOSIG	0.178389	17.5306	8.5326	11.2161	12.8184
SFXN1	1.27589	2.33761	NOSIG	0	9.30829	17.6858	7.74447	16.023
SGK3	0.628716	1.44744	NOSIG	-0.239071	0.310276	17.8409	4.00576	24.3016
SH2B3	4.23806	4.10822	NOSIG	0.323288	13.497	3.2579	9.88087	10.415
SH3GLB1	0.684485	0.605816	NOSIG	-0.153745	4.65415	21.2539	0.801152	8.54562
SHANK2	0.436369	0.839648	NOSIG	0.144785	12.2559	6.05039	10.9491	9.61382
SHMT2	29.4886	25.6693	NOSIG	-0.183158	27.7697	10.084	16.8242	0.534101
SIAH1	1.76695	1.52024	NOSIG	-0.049971	4.34387	17.996	0.267051	4.00576
SIN3A	0.851224	1.26976	NOSIG	0.0849421	3.2579	27.9249	1.0682	19.2276
SIRT1	0.974418	0.769727	NOSIG	0.0821256	6.5158	15.5138	2.40346	6.67627
SKAP2	3.76424	4.0546	NOSIG	-0.148608	3.10276	59.8833	5.60806	39.7905
SKIL	0.338178	0.430773	NOSIG	-0.203792	3.56818	36.7677	3.47166	14.9548
SKP2	34.0903	58.8916	NOSIG	0.0167506	4.49901	14.4278	4.53986	18.6935
SLC16A7	0.256209	0.271338	NOSIG	-0.0766582	3.10276	11.3251	2.93756	6.67627
SLC17A5	7.55515	15.2232	NOSIG	0.0156244	2.63735	45.3003	1.86935	56.3477
SLC1A4	13.7284	3.43777	NOSIG	-0.197199	11.6354	37.078	4.00576	3.73871
SLC22A3	3.57047	5.36207	NOSIG	0.244079	21.2539	0.465415	26.438	3.73871
SLC22A9	17.664	28.525	NOSIG	0.0558122	2.94763	1.86166	4.80691	7.47742
SLC25A13	17.5383	27.2303	NOSIG	0.0510293	39.5602	100.84	32.0461	101.746
SLC25A17	4.58361	5.51516	NOSIG	0.110964	6.98122	2.48221	2.67051	3.20461
SLC25A24	1.4928	2.17088	NOSIG	-0.099434	2.63735	30.4071	5.07396	26.7051
SLC25A3	488.971	515.558	NOSIG	0.020616	2132.22	0.775691	2122.79	4.27281
SLC25A32	1.9159	1.49098	NOSIG	0.029277	5.58497	18.6166	3.20461	11.2161
SLC25A36	1.25067	1.03873	NOSIG	0.0182089	6.36066	45.6106	2.67051	25.9039
SLC2A6	238.426	564.817	NOSIG	-0.100504	0.930829	9.7737	4.00576	20.0288
SLC31A1	8.9262	11.0393	NOSIG	-0.0418415	3.41304	33.665	8.54562	30.9779
SLC35B2	39.4882	21.1394	NOSIG	0.130931	5.11956	35.5266	2.40346	38.7223
SLC35F5	0.603745	0.528736	NOSIG	0.00540833	24.0464	8.84288	12.8184	5.07396
SLC38A1	7.13611	2.04987	NOSIG	-0.0261152	18.9269	144.434	5.87511	31.2449
SLC38A10	231.297	250.054	NOSIG	-0.114213	1.86166	35.3715	3.73871	30.4438
SLC7A11	1.63094	0.539199	NOSIG	0.0043517	3.2579	33.9753	0.801152	5.07396
SLMO2	2.90464	1.75499	NOSIG	-0.0355	18.7717	16.1344	6.94332	5.34101
SLTM	17.3983	20.3277	NOSIG	-0.105416	1.24111	32.8893	2.93756	33.6484
SLU7	10.0523	7.63417	NOSIG	-0.0926832	4.34387	40.8013	1.86935	18.4265
SMAD3	5.09241	4.01957	NOSIG	-0.0509525	2.48221	47.7826	1.86935	30.4438
SMAD5	3.08794	3.28053	NOSIG	-0.0466828	2.32707	9.61857	2.13641	8.01152
SMARCA4	135.679	125.507	NOSIG	0.150684	36.6126	4.34387	19.2276	1.0682
SMARCA5	1.14262	1.69134	NOSIG	-0.234197	2.17193	13.0316	8.27857	6.94332
SMARCC2	1.2045	1.62492	NOSIG	0.0827573	5.11956	40.6462	3.47166	44.8645
SMC6	1.92774	1.58566	NOSIG	-0.107532	14.4278	3.10276	11.4832	1.33525
SMCHD1	0.473204	0.438569	NOSIG	0.160058	9.46343	14.1176	2.13641	7.21037
NA	NA	NA	NOSIG	0.065966	3.87845	26.3735	2.67051	35.2507
SMIM15	2.61192	2.46534	NOSIG	-0.203378	17.6858	13.6522	16.023	5.34101
SMS	19.6643	22.6702	NOSIG	-0.0827058	4.49901	25.1324	5.60806	23.5005
SMYD3	68.3468	76.2529	NOSIG	-0.11547	3.87845	25.9081	3.73871	14.4207
SNAP29	6.27522	7.2144	NOSIG	0.0221406	138.073	1.70652	110.025	2.40346
SNAPIN	13.1983	69.9226	NOSIG	-0.202941	0.155138	20.9437	5.87511	17.8924
SNRNP27	4.38931	5.71026	NOSIG	-0.139186	8.84288	23.1156	8.81267	14.1537
SNRPB2	16.4237	13.3976	NOSIG	-0.0818632	36.6126	3.41304	36.0518	1.33525
SNRPD1	5.68499	3.97726	NOSIG	-0.0157061	108.442	12.7213	29.1085	3.47166
SNRPG	132.337	257.472	NOSIG	0.0219861	43.4387	3.2579	70.2343	14.1537
SNTB1	1.09983	1.4024	NOSIG	-0.00125046	8.37746	2.63735	7.21037	2.67051
SNX2	0.419699	0.434563	NOSIG	-0.169411	1.39624	16.4446	2.67051	15.2219
SNX3	2.10673	7.85269	NOSIG	0.135912	6.5158	19.3923	6.40922	31.779
SNX4	13.5827	22.5213	NOSIG	-0.088517	9.15315	29.166	18.1594	32.3131
SOAT1	1.14832	2.24039	NOSIG	-0.0989579	52.747	5.89525	87.3256	6.40922
SOD2	418.792	278.422	NOSIG	-0.0794385	11.1699	160.103	7.74447	93.2007
SON	30.3787	32.627	NOSIG	-0.194665	2.17193	5.74011	3.47166	1.86935
SORT1	0.824496	1.35554	NOSIG	0.0364566	7.13636	12.2559	4.80691	10.415
SOX4	0.82192	0.697482	NOSIG	-0.0383929	2.48221	130.161	1.6023	43.5293
SOX9	11.363	7.71308	NOSIG	0.0530259	4.03359	371.556	1.86935	170.378
SP100	8.19944	10.5599	NOSIG	-0.045481	2.32707	11.7905	3.20461	13.6196
SP3	0.478966	0.906434	NOSIG	-0.177461	1.39624	5.89525	3.73871	7.21037
SP8	2.4156	5.30473	NOSIG	0.145384	4.34387	30.0968	0.801152	39.7905
SPATS2	5.64583	7.80417	NOSIG	-0.0914815	0.775691	52.747	3.47166	54.2113
SPATS2L	9.85824	11.1091	NOSIG	0.0718344	7.44663	4.65415	2.40346	3.47166
SPCS1	29.7574	34.7816	NOSIG	0.129099	3.72332	28.8557	1.33525	20.83
SPOP	3.06325	3.3007	NOSIG	0.086585	13.3419	1.86166	13.3525	6.94332
SPP1	12.5574	35.8313	NOSIG	-0.0195615	26.3735	5.74011	57.6829	11.7502
SPRED2	8.81859	8.17972	NOSIG	-0.176409	2.17193	70.4327	4.27281	31.2449
SPTBN1	6.44807	6.10298	NOSIG	-0.279859	0.620553	3.2579	5.07396	1.0682
SPTSSA	1.10641	1.44042	NOSIG	0.092687	2.94763	10.2391	1.86935	10.1479
SREBF1	16.1822	25.5913	NOSIG	-0.177712	14.2727	3.2579	10.415	0.801152
SRI	2.7171	1.58343	NOSIG	0.0230054	5.11956	19.2371	0.267051	9.34677
SRP68	35.5534	33.5587	NOSIG	0.067991	48.8685	3.41304	28.8415	2.67051
SRP72	9.55391	12.2396	NOSIG	-0.111282	12.2559	19.8577	8.01152	7.21037
SRPRB	27.4657	23.7589	NOSIG	0.00876371	1.70652	1.70652	3.20461	3.47166
SRSF9	2.98552	5.1862	NOSIG	0.0912871	32.7342	7.13636	20.5629	6.67627
SSBP3	0.293952	0.51869	NOSIG	-0.0598291	10.084	15.8241	8.01152	10.415
SSR1	2.62205	4.4296	NOSIG	-0.0645297	2.32707	10.084	3.73871	6.40922
SSR2	148.987	252.322	NOSIG	-0.0321208	6.67094	13.497	8.27857	12.5514
SSR3	1.26975	1.52066	NOSIG	-0.1446	13.8073	46.3863	9.88087	22.6993
ST3GAL6	1.55107	1.8105	NOSIG	0.196044	25.4427	3.72332	13.0855	4.80691
STAG2	0.709957	0.699399	NOSIG	-0.170445	1.70652	31.3379	2.93756	14.9548
STAM	0.947761	0.766178	NOSIG	-0.288675	1.70652	18.4614	4.53986	9.61382
STARD3NL	8.62736	12.2284	NOSIG	0.071679	12.8765	50.1096	8.01152	45.1316
STAT1	8.09855	10.92	NOSIG	-0.167356	3.56818	3.87845	8.27857	0.801152
STAU1	4.9616	9.91323	NOSIG	-0.153989	3.10276	11.6354	8.01152	15.2219
STC2	12.9071	2.29159	NOSIG	0.0365323	20.6334	73.6906	0.267051	4.80691
STK24	4.8435	4.18275	NOSIG	0.0500605	4.96442	35.9921	2.40346	17.6253
STRBP	3.27267	5.91794	NOSIG	0.0035854	8.68774	9.61857	6.14216	9.07972
STRN3	0.540404	1.39962	NOSIG	-0.107461	3.87845	113.251	4.80691	79.047
STT3A	5.08672	6.69414	NOSIG	0.0134804	7.29149	75.7074	4.53986	59.8193
STX16	6.38543	4.60037	NOSIG	-0.0515843	9.92884	71.6738	5.87511	36.0518
STX18	10.5812	10.6235	NOSIG	0.0142653	10.084	11.1699	6.14216	6.94332
STX7	0.538884	0.739403	NOSIG	-0.081983	4.34387	11.4802	3.73871	8.81267
SUCLG1	64.9447	57.7549	NOSIG	-0.0121268	6.05039	41.8873	3.73871	25.9039
SUCLG2	3.41964	4.47972	NOSIG	0.0535303	10.7045	4.03359	12.8184	6.14216
SUMO1	3.96423	5.0858	NOSIG	-0.0581674	4.80928	35.5266	6.14216	23.2334
SUMO2	23.3278	30.9969	NOSIG	0.0758499	12.4111	176.547	4.53986	160.764
SUPT4H1	135.19	187.526	NOSIG	-0.0451085	6.98122	44.0592	9.34677	44.3304
SUPT7L	2.05358	1.92401	NOSIG	0	14.583	3.2579	10.415	1.86935
SURF1	690.506	362.166	NOSIG	-0.0852843	35.0612	11.0148	10.682	2.40346
SUV420H1	6.76235	5.58421	NOSIG	-0.155398	3.10276	31.493	2.40346	18.6935
SUZ12	1.43583	3.54018	NOSIG	-0.0473627	1.39624	19.082	4.00576	42.9952
SVIP	17.1492	17.9876	NOSIG	0.0449422	41.577	6.20553	31.2449	6.40922
SYF2	6.64634	5.51266	NOSIG	-0.143482	1.86166	8.84288	4.80691	5.60806
SYNJ2	2.81384	4.35754	NOSIG	-0.231767	2.48221	15.3587	6.14216	10.682
SYT7	1.93968	7.73468	NOSIG	-0.0226527	1.08597	13.0316	5.34101	48.8703
TAB2	0.993675	0.866894	NOSIG	-0.254962	2.32707	9.7737	2.13641	0.801152
TACC1	0.961011	0.965865	NOSIG	-0.179535	11.6354	9.92884	8.81267	3.47166
TAF7	53.5369	70.0855	NOSIG	-0.0125541	4.96442	48.5582	4.80691	45.3986
TAOK1	0.19332	0.292806	NOSIG	0.10529	6.36066	24.3567	1.86935	14.9548
TAOK3	3.63592	6.63389	NOSIG	-0.05338	3.41304	3.87845	5.60806	6.94332
TARS2	49.9621	45.1747	NOSIG	-0.210718	2.17193	36.3023	5.34101	21.8982
TATDN1	11.8175	6.15982	NOSIG	-0.0848295	41.8873	4.03359	18.9606	0.534101
TAX1BP1	45.7397	56.4309	NOSIG	-0.0965467	107.666	4.03359	81.4504	0
TBC1D15	0.772453	0.939738	NOSIG	-0.0369443	8.22232	4.49901	12.0173	4.00576
TBC1D4	4.69206	5.43604	NOSIG	-0.0492325	1.86166	29.166	2.40346	19.7617
TBC1D5	2.32708	4.17386	NOSIG	0.0775315	4.03359	52.1264	2.13641	53.4101
TBC1D8	34.7824	64.2127	NOSIG	-0.0714286	13.9624	51.0405	18.4265	47.268
TBC1D8B	0.817335	1.37427	NOSIG	0.0892172	2.17193	9.92884	2.40346	16.5571
TBC1D9	0.83729	1.11552	NOSIG	0.00270779	2.63735	44.9901	2.40346	29.9097
TBRG1	0.833854	0.422417	NOSIG	-0.252254	2.94763	15.669	3.73871	5.34101
TCEA1	10.8134	5.57032	NOSIG	0.0690066	43.5938	53.8329	13.0855	22.4323
TCEA3	50.7468	55.7637	NOSIG	0.0466252	21.7193	1.55138	24.3016	3.20461
TCEAL1	1.81091	4.28824	NOSIG	0.248513	13.3419	7.13636	9.61382	15.2219
TCEB1	12.2274	14.9806	NOSIG	-0.0435926	51.661	13.1867	32.5802	5.87511
TCF4	0.243359	0.407466	NOSIG	-0.133333	1.70652	2.63735	2.67051	1.86935
TCP1	92.3199	103.911	NOSIG	-0.0425809	357.904	10.084	393.633	6.40922
TCTN3	8.67499	9.31458	NOSIG	0.0188342	8.5326	4.80928	5.60806	3.73871
TEAD1	0.775692	0.940769	NOSIG	-0.0619952	2.32707	112.01	3.20461	76.9106
TERF2	9.47127	7.38199	NOSIG	0.0159179	5.58497	30.5622	2.93756	17.3583
TES	13.2993	7.39513	NOSIG	-0.0688107	14.7381	234.879	6.14216	67.5638
TEX30	2.00119	3.0051	NOSIG	0.0798464	4.18873	7.44663	6.40922	14.9548
TFB2M	9.35406	16.7332	NOSIG	-0.231592	0.930829	20.9437	6.94332	26.438
TFCP2	9.2267	8.93719	NOSIG	-0.00915353	2.94763	18.7717	1.6023	11.7502
TFPI	17.2408	18.2127	NOSIG	-0.219876	12.8765	25.7529	13.3525	11.4832
TGFB2	0.660267	0.80366	NOSIG	-0.168311	3.10276	8.06718	1.86935	2.67051
THEM4	2.50156	3.473	NOSIG	-0.104555	24.3567	8.99801	19.4947	4.27281
THOC1	1.18085	0.607288	NOSIG	0.132813	4.80928	4.65415	1.86935	4.53986
THOC5	135.141	74.3724	NOSIG	0.108981	15.9792	14.8933	6.40922	8.81267
THRAP3	4.88515	11.1838	NOSIG	0.245039	26.0632	3.2579	13.3525	6.14216
THRB	0.690091	1.31356	NOSIG	0.0508913	4.65415	9.46343	2.93756	8.54562
TIMM23	121.726	99.6574	NOSIG	0.0427114	11.7905	39.7154	8.81267	36.853
TIMM9	33.451	7.75241	NOSIG	0.0176939	15.3587	11.4802	1.0682	0.534101
TIMP3	3.60693	1.8831	NOSIG	-0.0514193	54.2984	20.4782	18.4265	5.07396
TJP1	1.7687	1.95875	NOSIG	-0.121716	2.79249	24.0464	2.93756	12.0173
TM4SF4	1.43884	17.4116	NOSIG	-0.0796393	1.86166	7.13636	31.2449	56.8818
TMCO1	0.365575	0.58691	NOSIG	-0.166126	5.74011	5.89525	7.74447	2.67051
TMED10	2.28595	5.87127	NOSIG	-0.151037	39.5602	13.3419	67.5638	10.415
TMED2	4.66102	9.16996	NOSIG	-0.224658	4.49901	35.2164	9.61382	25.6369
TMED4	20.1941	30.821	NOSIG	0.0686317	33.1996	6.20553	22.1652	3.73871
TMED6	0	0.606972	NOSIG	-0.108335	15.8241	2.94763	11.2161	1.33525
TMEM106B	0.518234	0.638257	NOSIG	-0.15778	15.8241	32.4239	14.1537	17.6253
TMEM135	0.685773	0.475304	NOSIG	-0.0472985	11.0148	32.4239	3.47166	10.9491
TMEM144	0.892713	1.2276	NOSIG	0.00579	4.65415	29.3211	3.20461	18.1594
TMEM165	15.1154	24.1839	NOSIG	0.112265	9.15315	28.3903	6.40922	32.5802
TMEM17	1.70592	1.37283	NOSIG	-0.023689	4.03359	22.9604	1.6023	9.61382
TMEM179B	29.5624	49.2984	NOSIG	-0.184408	0.930829	13.3419	4.27281	9.07972
TMEM184C	1.07752	1.30656	NOSIG	0.116115	3.56818	25.5978	1.33525	16.2901
TMEM192	3.56679	4.74069	NOSIG	-0.124467	5.74011	16.5998	5.34101	8.27857
TMEM209	3.69644	2.43031	NOSIG	-0.199291	4.34387	40.3359	4.80691	15.756
TMEM223	772.481	841.283	NOSIG	-0.0480295	2.32707	3.41304	2.40346	1.33525
TMEM242	1.24204	1.57717	NOSIG	0.0164288	12.4111	8.37746	7.21037	5.34101
TMEM245	4.21913	8.54455	NOSIG	0.127834	3.56818	44.2144	1.6023	88.9279
TMEM41A	4.36991	5.80846	NOSIG	-0.059156	3.2579	5.58497	1.33525	3.73871
TMEM43	4.68427	3.66431	NOSIG	-0.167581	7.75691	21.8745	8.27857	10.1479
TMEM55B	14.061	37.3036	NOSIG	-0.294904	1.39624	24.0464	3.20461	10.415
TMEM59	2.0658	3.16644	NOSIG	0.010861	43.749	83.6195	30.7108	61.9558
TMEM87A	3.18985	3.66714	NOSIG	-0.289122	2.17193	15.0484	6.67627	11.7502
TMEM97	9.38562	35.3763	NOSIG	-0.0818283	1.24111	3.41304	7.21037	1.6023
TMTC3	0.189808	0.226225	NOSIG	-0.0783604	8.22232	11.4802	7.47742	7.21037
TMTC4	1.98592	2.87367	NOSIG	0.0149942	2.32707	4.49901	2.40346	6.94332
TMX1	1.34066	2.97527	NOSIG	-0.021852	3.2579	137.452	6.94332	159.429
TNFRSF11B	15.0469	20.1225	NOSIG	0.0279176	0	2.94763	4.00576	2.93756
TNKS	0.636499	0.84462	NOSIG	-0.0830455	8.06718	17.3755	8.01152	12.2843
TNPO1	0.349336	0.848962	NOSIG	-0.219152	2.0168	6.36066	5.60806	4.00576
TNRC6A	0.318255	0.729337	NOSIG	0.197386	4.80928	9.15315	3.73871	17.6253
TOM1L1	0.467513	4.62331	NOSIG	-0.183155	5.58497	6.5158	9.61382	4.80691
TOMM7	72.035	85.9349	NOSIG	-0.0800095	50.8853	4.34387	28.8415	0.534101
TOMM70A	3.54497	4.66746	NOSIG	-0.137682	8.37746	56.6254	10.1479	33.9154
TOP2A	14.9065	20.8789	NOSIG	-0.0156493	2.63735	60.5039	4.80691	62.2228
TOPBP1	4.75005	7.13794	NOSIG	-0.0753716	31.0276	1.55138	44.8645	2.93756
TOR1AIP1	1.29009	3.11478	NOSIG	-0.245192	0.930829	8.37746	4.53986	8.81267
TOX3	2.84061	2.47636	NOSIG	-0.0941045	10.3943	4.03359	13.8866	4.53986
TPM4	233.334	292.843	NOSIG	0.034825	25.1324	872.497	9.88087	871.653
TPP1	18.9264	24.2717	NOSIG	0.0604488	5.89525	23.8913	0.534101	23.7675
TPRKB	18.8808	27.1914	NOSIG	0.0889259	11.4802	10.084	20.83	18.9606
TPT1	39.5579	45.3405	NOSIG	0.0455791	282.507	432.06	148.48	278.267
TPX2	14.6432	18.0063	NOSIG	-0.030415	10.5494	23.7361	11.7502	22.9664
TRA2A	1.23895	3.23067	NOSIG	-0.0855748	0.155138	2.0168	5.34101	4.80691
TRA2B	3.42425	5.39905	NOSIG	-0.0412091	3.2579	25.7529	2.13641	19.4947
TRAK1	3.26664	7.58364	NOSIG	0.139153	4.03359	25.1324	2.93756	50.4726
TRAM1	11.1445	15.852	NOSIG	-0.0393445	5.74011	308.104	4.00576	290.818
TRIM24	16.5043	21.2874	NOSIG	-0.0525625	178.409	9.92884	183.464	1.0682
TRIM33	0.750655	1.19863	NOSIG	-0.143194	6.05039	11.6354	9.07972	10.9491
TRIM4	2.15417	2.58971	NOSIG	0.00486288	9.61857	62.2104	6.14216	45.3986
TRIM59	0.477382	0.492927	NOSIG	0.117128	4.03359	117.129	0.267051	83.0528
TRMT112	103.455	97.001	NOSIG	-0.00489736	4.34387	80.827	3.47166	57.6829
TRNP1	6.13171	8.62655	NOSIG	0.0403902	19.082	19.5474	12.5514	18.9606
TROVE2	1.96986	2.18688	NOSIG	0.268328	4.18873	11.0148	1.33525	14.1537
TSC22D2	0.226197	0.597055	NOSIG	-0.0701365	18.7717	17.5306	20.5629	14.9548
TSG101	125.995	132.834	NOSIG	-0.166571	12.7213	5.42984	17.6253	2.93756
TSNAX	2.66515	2.86065	NOSIG	0.190525	3.72332	11.0148	2.40346	15.4889
TSPAN13	17.1218	17.1172	NOSIG	0.0738683	9.30829	176.547	1.6023	85.4562
TSPAN3	63.2883	81.1997	NOSIG	0.123217	2.94763	48.0928	3.47166	37.9212
TSPYL4	5.71926	7.09548	NOSIG	-0.0303895	9.7737	16.5998	12.2843	18.4265
TSR1	2.29849	1.96386	NOSIG	0.0385968	10.3943	22.0296	8.01152	21.097
TTC17	13.4381	10.5057	NOSIG	0.0237814	8.37746	7.44663	2.93756	3.20461
TTC23	2.75213	5.78787	NOSIG	0.154401	1.86166	8.99801	2.40346	24.3016
TTC3	4.18968	4.55669	NOSIG	-0.182268	4.96442	34.9061	4.80691	19.2276
TTK	7.9383	9.50364	NOSIG	0.00139342	151.415	2.79249	148.213	2.67051
TTR	1058.71	792.16	NOSIG	-0.0255087	542.363	14.4278	338.353	6.14216
TUBA1A	39.8545	56.3282	NOSIG	0.0130167	1205.27	5.2747	999.036	5.60806
TUBB	142.889	233.083	NOSIG	-0.078193	18.4614	130.471	29.6426	139.133
TUBB2B	29.1772	44.6395	NOSIG	0.096617	11.7905	93.238	4.80691	80.1152
TUBB6	485.84	355.959	NOSIG	-0.0654794	2.48221	11.4802	2.40346	8.54562
TUBD1	2.90002	3.04749	NOSIG	0.181202	3.87845	7.75691	1.6023	8.81267
TVP23B	2.01042	3.74992	NOSIG	-0.0427114	14.583	8.22232	18.1594	7.74447
TVP23C	1.73988	2.06253	NOSIG	-0.115506	13.0316	5.89525	18.9606	5.07396
TXLNG	1.02109	0.763899	NOSIG	0.291906	13.6522	8.68774	6.14216	12.5514
TXNDC12	11.3341	19.8966	NOSIG	-0.0636545	28.7006	65.9337	21.6311	38.1882
TXNDC15	0.972424	0.961072	NOSIG	0.124418	15.0484	2.32707	15.4889	3.73871
TXNDC5	10.7363	10.434	NOSIG	0.105988	4.80928	18.3063	2.13641	13.3525
TXNL1	30.8402	36.7981	NOSIG	-0.0566139	11.4802	26.5286	12.8184	24.8357
TYMS	154.036	204.029	NOSIG	0.0609148	9.7737	1.39624	8.81267	5.07396
TYW3	5.67524	5.8395	NOSIG	0.0512665	23.2707	5.58497	18.4265	5.87511
UBA5	3.40512	4.96919	NOSIG	-0.08404	11.1699	9.92884	13.0855	7.47742
UBAP1	18.9239	13.1019	NOSIG	-0.0131036	6.82608	25.1324	3.20461	9.88087
UBE2D1	1.22193	1.51589	NOSIG	0.0453867	23.581	19.7025	18.9606	18.9606
UBE2G1	4.49123	5.31711	NOSIG	-0.0708199	4.49901	26.5286	7.47742	17.6253
UBE2Q1	34.679	24.4696	NOSIG	-0.109481	6.98122	5.89525	7.47742	1.33525
UBE2R2	8.336	9.09326	NOSIG	-0.0407466	5.58497	10.2391	3.73871	4.27281
UBE2V1	20.3912	39.4987	NOSIG	0.00487794	3.87845	13.1867	10.9491	19.7617
UBE2V2	14.0166	15.8238	NOSIG	-0.0920414	9.15315	216.263	15.4889	164.236
UBE3A	1.55953	2.36274	NOSIG	0.0689609	1.86166	1.86166	3.73871	5.34101
UBL3	0.518699	0.503469	NOSIG	-0.258541	12.7213	4.18873	9.88087	0.267051
UBLCP1	0.729763	1.14269	NOSIG	-0.247791	2.63735	9.92884	5.34101	4.53986
UBQLN1	2.45987	2.69943	NOSIG	-0.176027	11.4802	23.7361	20.5629	21.6311
UBXN4	7.89504	16.2685	NOSIG	0.0745486	9.15315	15.8241	9.61382	33.1143
UCHL5	2.08338	1.83212	NOSIG	-0.206165	7.75691	7.13636	8.27857	3.47166
UCK2	6.77126	5.1488	NOSIG	0.0290224	45.6106	11.7905	12.8184	4.27281
UFM1	3.14644	3.46328	NOSIG	-0.193247	4.65415	14.4278	4.80691	5.34101
UGDH	1.48532	2.3849	NOSIG	-0.14788	4.34387	37.3883	3.47166	21.8982
UGGT1	0.827667	1.83023	NOSIG	-0.229484	9.30829	20.9437	18.9606	16.5571
UGP2	47.2894	67.234	NOSIG	-0.0700678	269.32	3.41304	342.092	1.0682
UNC50	73.2301	116.819	NOSIG	-0.071397	145.83	32.579	151.151	23.2334
UQCR11	569.543	612.661	NOSIG	-0.0127626	157.931	16.1344	119.105	10.9491
USO1	5.42411	10.3519	NOSIG	0.0465764	36.7677	44.0592	46.4668	63.8251
USP10	16.3648	24.4628	NOSIG	0.0402972	12.1008	149.398	12.8184	193.345
USP14	6.22712	6.80044	NOSIG	0.00217565	7.29149	10.8597	12.0173	10.415
USP22	27.7112	21.398	NOSIG	0.0977088	9.30829	11.1699	5.34101	8.81267
USP25	0.486164	0.543436	NOSIG	0.0057213	23.7361	2.48221	23.2334	1.86935
USP37	0.316251	0.669719	NOSIG	-0.241166	3.87845	16.9101	7.47742	16.2901
USP42	3.9151	4.9747	NOSIG	-0.0698443	2.32707	1.39624	5.87511	2.67051
USP47	1.6636	2.44326	NOSIG	-0.0975221	38.9397	12.5662	17.6253	2.93756
USP48	5.03758	7.89846	NOSIG	0.0133729	4.96442	13.8073	4.80691	14.6878
USP53	0.488625	0.505645	NOSIG	0.1337	19.3923	2.0168	13.3525	3.47166
USP9X	0.523002	0.854855	NOSIG	0.0275578	44.3695	1.55138	54.7454	3.73871
UTRN	2.29705	3.74672	NOSIG	-0.156227	2.17193	36.9229	4.53986	30.1767
VAMP3	4.51171	5.39704	NOSIG	-0.0569241	15.669	24.2016	16.023	17.3583
VBP1	4.07358	7.88589	NOSIG	-0.0849851	7.91205	31.493	9.88087	25.9039
VCAN	3.6631	1.19024	NOSIG	0.0443968	24.5118	34.2855	3.73871	6.94332
VCL	18.7588	42.3571	NOSIG	0.029229	2.32707	64.3823	1.86935	93.2007
VCP	61.9969	71.2324	NOSIG	0.0461631	60.3487	14.4278	57.95	16.5571
VDAC1	50.296	150.05	NOSIG	0.0469206	12.2559	6.98122	29.3756	21.097
VEZF1	1.02357	0.977937	NOSIG	-0.20857	22.9604	35.8369	16.2901	10.415
VEZT	1.41533	2.34342	NOSIG	-0.01078	2.0168	12.2559	5.60806	15.756
VIL1	586.343	1084.11	NOSIG	0.00753051	79.2756	58.7974	121.508	93.7348
VIMP	125.426	51.4048	NOSIG	-0.0582182	3.72332	25.9081	2.93756	13.8866
VPS13A	1.34981	3.70789	NOSIG	0.0448286	0.620553	10.084	4.00576	21.6311
VPS29	26.8335	42.5203	NOSIG	0.0951583	7.44663	19.2371	1.86935	10.9491
VPS36	0.558021	0.663685	NOSIG	0.066638	5.58497	1.86166	2.40346	3.20461
VPS37A	0.401774	0.876537	NOSIG	0.0100835	1.08597	7.44663	4.27281	13.8866
VPS54	2.17487	2.45508	NOSIG	-0.204043	9.61857	12.5662	9.61382	6.40922
VRK1	7.10534	13.6814	NOSIG	0.14201	14.2727	38.0089	12.8184	74.7742
VSNL1	14.4007	30.2645	NOSIG	0.0666215	6.98122	9.15315	10.415	17.6253
VTA1	1.08238	1.51737	NOSIG	-0.0322848	17.996	3.87845	17.0912	3.47166
VWA9	2.93995	1.11768	NOSIG	0.268418	7.75691	9.30829	5.60806	21.6311
WASL	1.60192	1.31326	NOSIG	0.0467862	92.3072	2.48221	51.5408	2.13641
WBP11	27.0021	39.4474	NOSIG	-0.124282	4.34387	4.18873	1.6023	0
WBP5	78.671	83.9826	NOSIG	0.0309765	10.5494	35.5266	9.88087	38.4553
WDR1	24.7884	40.6444	NOSIG	-0.0324046	6.20553	10.084	5.87511	4.53986
WDR12	15.021	13.1027	NOSIG	-0.212428	1.86166	26.8389	2.67051	11.4832
WDR26	1.08106	1.67672	NOSIG	-0.159902	0.620553	6.98122	3.73871	4.80691
WDR33	6.38668	8.83464	NOSIG	-0.106451	16.7549	5.58497	10.682	2.40346
WDR34	51.0285	65.9297	NOSIG	0.0343836	3.10276	13.0316	3.20461	12.5514
WDR43	0.811327	0.702118	NOSIG	0.0682789	23.7361	15.0484	12.0173	10.415
WDR82	16.2268	21.3996	NOSIG	0.0593911	7.29149	65.0029	5.34101	56.8818
WEE1	11.3828	9.5831	NOSIG	0.0543821	4.80928	130.316	0.801152	56.6147
WHSC1	1.63409	1.16658	NOSIG	-0.177447	8.06718	16.1344	4.00576	2.67051
WRB	4.35396	2.55344	NOSIG	-0.153733	2.0168	9.61857	2.13641	1.0682
WSB1	42.8182	29.9957	NOSIG	0.0303705	4.80928	10.8597	3.47166	4.80691
WSB2	2.95312	4.92159	NOSIG	-0.0097944	4.65415	1.55138	10.682	3.47166
WWP1	2.44642	2.53456	NOSIG	-0.114108	3.41304	6.82608	3.47166	4.00576
XPO1	3.5555	7.18196	NOSIG	0.106499	4.49901	67.4851	1.86935	112.428
XPOT	6.77507	5.38794	NOSIG	-0.0305901	4.18873	45.6106	0.267051	17.0912
XPR1	0.672851	0.97675	NOSIG	0.0375691	17.996	3.56818	21.6311	5.34101
XRCC6BP1	8.02248	18.0834	NOSIG	0.0498904	11.9456	3.72332	19.2276	7.74447
XRN2	57.2106	72.7518	NOSIG	-0.0649022	3.56818	70.8981	5.34101	52.876
YBX3	16.5071	19.9034	NOSIG	-0.0671635	3.72332	57.7114	2.13641	41.3929
YEATS4	63.7808	38.7866	NOSIG	-0.0273929	3.41304	151.105	1.6023	68.8991
YES1	0.991566	1.28816	NOSIG	0.226508	4.96442	3.10276	0.267051	1.0682
YIPF6	1.22234	1.30044	NOSIG	-0.242059	3.72332	7.75691	6.14216	3.73871
YME1L1	7.41996	7.76684	NOSIG	0.0882282	5.2747	29.4763	1.86935	28.8415
YPEL5	0.916077	0.536935	NOSIG	-0.177778	5.74011	20.9437	4.00576	6.14216
YTHDC1	2.10259	3.47879	NOSIG	0.220239	4.65415	14.1176	2.40346	20.83
YTHDF2	15.3373	15.1574	NOSIG	0.0809558	76.328	151.105	37.6541	108.69
YWHAB	39.3727	42.3545	NOSIG	-0.019684	56.0049	452.693	34.9836	334.347
YWHAQ	19.4812	17.695	NOSIG	0.0809358	3.87845	2.63735	5.07396	6.67627
YY1	11.7117	16.1443	NOSIG	0.0495325	25.4427	294.918	14.6878	266.249
ZAK	2.46628	3.77274	NOSIG	-0.0369181	5.89525	32.1136	2.93756	31.2449
ZBTB21	0.354123	0.192046	NOSIG	-0.21573	20.7885	9.46343	9.88087	0.801152
ZBTB38	1.58354	1.62637	NOSIG	-0.00305935	27.3043	5.89525	14.6878	3.20461
ZBTB5	3.19399	4.06759	NOSIG	-0.214145	2.17193	13.497	5.07396	11.2161
ZC2HC1A	0.307304	0.456875	NOSIG	-0.239395	4.49901	11.0148	8.01152	8.27857
ZC3H11A	14.2239	10.781	NOSIG	-0.069953	2.48221	150.639	2.67051	86.2574
ZC3H15	49.7448	31.729	NOSIG	-0.0749245	4.34387	141.331	5.07396	81.9845
ZCCHC10	3.92945	4.13534	NOSIG	-0.100592	4.65415	24.3567	3.73871	13.0855
ZCCHC11	2.34705	2.91245	NOSIG	-0.17843	4.03359	11.4802	6.67627	8.81267
ZCCHC9	47.7393	54.6183	NOSIG	-0.196818	10.3943	23.581	20.0288	20.5629
ZDHHC3	0.591872	0.683627	NOSIG	0.0891818	5.58497	6.82608	1.86935	7.21037
ZEB1	2.87474	2.0923	NOSIG	0.0460287	3.10276	39.25	1.33525	20.2958
ZFAND5	2.7618	5.37447	NOSIG	-0.123838	0.465415	8.68774	4.53986	7.74447
ZFHX3	0.139343	0.196729	NOSIG	0.056872	3.87845	25.1324	1.86935	17.6253
ZFP36L2	4.65368	4.9494	NOSIG	0.0865596	30.2519	20.0128	12.8184	13.6196
ZFR	4.30805	4.43076	NOSIG	0.0598602	3.87845	105.959	0.534101	62.7569
ZNF106	3.81315	4.78768	NOSIG	-0.311086	0.310276	15.3587	3.73871	16.023
ZNF131	7.58804	5.09404	NOSIG	0.0177161	5.11956	49.9545	1.6023	24.0346
ZNF134	4.00595	6.66629	NOSIG	-0.176203	3.56818	23.4259	5.07396	12.0173
ZNF146	4.81668	1.95166	NOSIG	-0.130352	5.11956	34.1304	0	3.47166
ZNF207	11.0396	14.484	NOSIG	-0.0248109	5.58497	38.164	6.40922	33.1143
ZNF217	9.3652	6.1733	NOSIG	0.0661311	8.06718	20.6334	2.93756	10.682
ZNF24	0.911652	0.938333	NOSIG	-0.239004	2.0168	28.8557	3.47166	10.415
ZNF281	3.23967	2.336	NOSIG	0.0897932	7.44663	2.79249	5.07396	3.73871
ZNF330	13.0317	13.4103	NOSIG	0.101226	4.03359	53.5227	0.267051	29.1085
ZNF367	1.66549	2.35853	NOSIG	0.144437	4.49901	31.0276	0.534101	27.2392
NA	NA	NA	NOSIG	0.0728934	3.10276	3.72332	2.13641	4.27281
ZNF655	10.7548	6.77669	NOSIG	0.00255668	3.2579	28.08	1.86935	18.9606
ZNF664	2.54136	1.98788	NOSIG	0.0601526	19.3923	24.3567	6.14216	10.415
ZNF670	2.04602	2.51739	NOSIG	-0.069939	2.17193	22.0296	4.00576	27.2392
ZNF791	2.40616	1.00106	NOSIG	0.196116	22.495	4.03359	5.87511	3.20461
ZNF93	4.27827	2.44798	NOSIG	0.242944	3.2579	5.2747	1.6023	7.74447
ZRANB1	0.800804	1.31196	NOSIG	-0.242487	2.79249	3.72332	6.94332	2.13641
ZWILCH	10.2462	6.75774	NOSIG	0.050992	4.80928	46.8517	1.6023	23.7675
ABCA1	1.06885	3.39967	Shorten	-0.203683	0	37.078	4.00576	63.291
ACBD5	1.37256	2.8267	Shorten	-0.453087	1.24111	11.9456	5.07396	8.01152
ACBD6	104.377	106.766	Shorten	-0.231074	4.34387	47.162	12.8184	39.2564
ACSL3	4.06363	2.70272	Shorten	-0.175825	48.4031	3.41304	26.438	0.801152
ADAM10	0.830096	1.51836	Shorten	-0.32311	3.72332	35.5266	15.4889	24.5687
ADAM9	2.37624	3.59844	Shorten	-0.195572	0.310276	2.32707	4.27281	2.40346
ADH5	35.5896	33.7939	Shorten	-0.279514	3.2579	51.9713	4.80691	26.9721
AMD1	5.64904	4.97658	Shorten	-0.169423	4.65415	31.9585	4.27281	12.0173
ANP32A	38.5979	31.6977	Shorten	-0.155115	3.56818	38.6294	2.93756	14.9548
ANXA4	14.7078	15.9738	Shorten	-0.139332	47.9377	140.4	53.9442	86.2574
ANXA5	544.118	739.314	Shorten	-0.193325	2.94763	2.17193	15.756	1.86935
APH1B	6.06371	9.68791	Shorten	-0.215145	39.25	72.6047	62.7569	49.4044
APLP2	142.136	133.382	Shorten	-0.134457	4.80928	316.482	1.0682	176.52
ARF6	4.36274	4.68692	Shorten	-0.282384	1.24111	38.0089	5.60806	11.2161
ARFGAP3	8.74364	16.6593	Shorten	-0.150833	4.18873	67.7954	8.54562	70.5014
ARHGAP12	0.492203	1.14001	Shorten	-0.413453	0.465415	8.68774	5.34101	8.01152
ARHGAP5	9.1713	8.57382	Shorten	-0.247584	1.24111	53.3675	4.53986	20.83
ATP2A2	4.75086	6.09063	Shorten	-0.280163	0	76.7934	4.27281	32.3131
BAMBI	22.258	16.1763	Shorten	-0.250193	39.8705	6.98122	29.1085	0.267051
BCLAF1	1.92784	3.47158	Shorten	-0.229877	22.495	4.96442	39.7905	6.14216
BHMT2	8.58645	14.7266	Shorten	-0.195582	38.3191	10.8597	88.9279	8.27857
NA	NA	NA	Shorten	-0.227292	8.68774	65.158	11.2161	35.2507
C4orf3	0.400012	0.996567	Shorten	-0.394106	3.87845	7.44663	11.2161	2.13641
C5	2.68926	2.78147	Shorten	-0.277548	5.42984	23.2707	5.87511	10.415
C6orf62	1.58427	2.85145	Shorten	-0.164615	3.56818	3.72332	0.534101	2.67051
C8orf4	12.1854	6.21498	Shorten	-0.110355	19.5474	13.0316	7.47742	1.33525
CALD1	83.9049	94.5153	Shorten	-0.0808978	1.70652	430.508	3.47166	275.596
CAPRIN1	2.0905	2.40691	Shorten	-0.225989	2.48221	7.60177	4.80691	2.40346
CBLL1	0.866845	1.61027	Shorten	-0.370189	10.2391	6.67094	18.6935	1.86935
CCDC47	3.62053	11.6984	Shorten	-0.216881	21.5642	7.13636	54.7454	4.80691
CCT6A	63.7933	74.1011	Shorten	-0.10389	2.79249	205.713	5.07396	152.486
CDC42	9.67633	17.1118	Shorten	-0.131213	3.10276	159.792	12.5514	160.764
CFL2	2.08525	2.52643	Shorten	-0.455607	6.67094	5.58497	8.54562	2.40346
CHMP1B	3.29565	2.45255	Shorten	-0.217156	16.5998	43.749	8.81267	8.27857
CIRBP	226.665	99.5709	Shorten	-0.0869385	387.07	22.9604	172.782	2.93756
CISD1	6.48036	8.61525	Shorten	-0.13154	6.36066	8.84288	5.60806	2.67051
CISD2	1.63059	2.55465	Shorten	-0.176459	43.4387	4.80928	68.365	1.6023
CKS1B	191.321	133.241	Shorten	-0.404016	3.72332	37.078	8.54562	10.682
CLGN	21.98	11.0622	Shorten	-0.161623	52.1264	40.6462	37.6541	9.61382
CNN3	90.512	175.897	Shorten	-0.0817953	3.87845	92.1521	3.73871	76.9106
COMMD3-BMI1	9.8e-05	9.28e-05	Shorten	-0.341166	8.84288	19.5474	10.9491	3.73871
COPS2	2.71212	3.80723	Shorten	-0.18096	42.0424	4.03359	30.4438	0
CPSF2	1.47938	1.69315	Shorten	-0.363361	3.41304	20.7885	9.34677	11.2161
CREB1	0.294437	0.332396	Shorten	-0.365148	7.91205	13.6522	16.2901	6.14216
CTSZ	23.7165	84.3235	Shorten	-0.521773	4.49901	14.1176	8.54562	3.47166
CYCS	18.3194	14.9425	Shorten	-0.133987	56.9357	10.3943	69.7002	3.47166
DBNL	34.0294	36.5447	Shorten	-0.223263	6.36066	44.0592	9.07972	21.3641
DDX3X	27.4661	47.2264	Shorten	-0.0759484	6.67094	974.578	22.6993	850.556
DDX52	1.10747	2.17967	Shorten	-0.287594	6.67094	11.1699	8.54562	3.20461
DKC1	33.1511	22.4541	Shorten	-0.247143	2.17193	47.9377	7.21037	25.9039
DNAJA1	56.6119	139.646	Shorten	-0.233346	34.2855	144.123	96.6723	140.469
DNAJC10	1.95127	2.76296	Shorten	-0.256156	45.1452	6.36066	72.6378	2.93756
DOCK4	0.348851	0.713512	Shorten	-0.34833	5.11956	6.67094	12.0173	2.67051
DSTN	46.7815	89.8859	Shorten	-0.120033	38.4743	0.620553	77.9788	3.73871
DUSP6	19.7134	12.8676	Shorten	-0.0916784	3.87845	76.328	2.40346	17.6253
EGLN1	0.693172	1.293	Shorten	-0.316221	5.42984	69.9673	16.023	48.3362
EIF4G2	143.679	159.256	Shorten	-0.0520279	3.41304	4.96442	6.94332	0.534101
ELAVL1	1.87146	2.08882	Shorten	-0.337175	6.05039	4.49901	3.47166	1.0682
EML4	1.71117	1.56654	Shorten	-0.453379	7.91205	19.5474	10.415	3.20461
EPS15	0.706957	0.890108	Shorten	-0.3185	15.2035	6.82608	16.2901	1.0682
FGFR1OP2	7.54337	12.3739	Shorten	-0.378564	12.8765	8.5326	14.1537	0.801152
FNDC3B	1.44815	1.10318	Shorten	-0.216673	16.2895	32.1136	1.6023	4.53986
FTH1	847.495	845.351	Shorten	-0.0805981	3.41304	34.1304	4.00576	14.1537
G2E3	1.44141	2.14582	Shorten	-0.262638	2.17193	5.42984	8.27857	2.13641
G3BP2	2.69425	4.88223	Shorten	-0.154193	1.24111	148.157	4.00576	97.2064
GALNT1	6.69423	15.0615	Shorten	-0.148115	0.620553	5.89525	4.27281	1.86935
GCFC2	2.72785	5.32524	Shorten	-0.350364	3.41304	8.68774	3.20461	3.47166
GDI2	18.7691	35.3274	Shorten	-0.202709	0.930829	58.9525	7.21037	56.8818
GHITM	31.6186	23.8844	Shorten	-0.137087	119.301	138.073	88.9279	57.6829
GLCCI1	2.8535	3.18131	Shorten	-0.342205	2.63735	31.493	10.1479	16.8242
GNAI3	0.7688	0.968615	Shorten	-0.335009	2.63735	5.42984	5.60806	1.0682
GNB1	15.9012	9.11157	Shorten	-0.217665	4.80928	199.973	3.47166	47.8021
GNG12	1.32733	1.44806	Shorten	-0.324952	4.34387	17.8409	12.5514	8.54562
GOLM1	23.3916	7.6858	Shorten	-0.138999	34.1304	136.677	17.0912	32.0461
GOLT1B	0.435894	0.824805	Shorten	-0.367906	7.29149	7.44663	16.2901	3.47166
GRSF1	0.335941	1.53618	Shorten	-0.195533	30.8725	4.96442	89.9961	9.88087
HIGD1A	28.1404	40.7747	Shorten	-0.117782	16.4446	4.34387	27.7733	1.86935
HMGA2	21.1178	26.0281	Shorten	-0.0700491	3.2579	680.281	2.13641	311.114
HMGCS1	1.20416	7.40826	Shorten	-0.161921	0	43.2835	4.00576	113.764
HNRNPA2B1	35.8214	69.1139	Shorten	-0.113858	49.0237	98.6679	86.2574	64.6263
HSD17B11	20.6187	27.6331	Shorten	-0.124819	5.58497	7.75691	2.67051	3.47166
HSP90AA1	263.993	533.729	Shorten	-0.101698	0.930829	4.34387	3.20461	1.6023
IER3IP1	3.45534	4.75173	Shorten	-0.332347	1.39624	38.9397	8.81267	27.2392
IPO7	2.00663	2.72531	Shorten	-0.187415	7.13636	19.082	12.2843	10.9491
IRF2BP2	1.98215	3.29458	Shorten	-0.191989	1.08597	46.2312	2.93756	19.4947
ITGAV	3.45714	3.64023	Shorten	-0.138327	2.17193	225.261	2.93756	151.418
JKAMP	2.91235	3.13358	Shorten	-0.272862	1.39624	38.4743	5.07396	22.1652
KDM6A	1.64797	2.16179	Shorten	-0.407774	5.42984	8.37746	6.94332	0.267051
KIAA1143	1.34046	3.56134	Shorten	-0.27859	3.72332	13.1867	2.93756	4.00576
LAPTM4B	33.0323	16.7093	Shorten	-0.131946	13.8073	165.222	12.0173	63.024
LIMS1	2.62255	3.32842	Shorten	-0.163785	3.56818	34.9061	8.27857	31.512
LRIF1	6.97495	4.90845	Shorten	-0.296432	19.5474	31.3379	19.2276	8.01152
MALAT1	9.53257	11.1624	Shorten	-0.0752394	9.7737	23.2707	4.00576	7.21037
MAP1LC3B	21.3011	14.2425	Shorten	-0.158619	106.58	51.8161	76.6435	16.5571
MAPK1	2.56397	5.75029	Shorten	-0.267848	42.9733	64.3823	70.7684	36.853
MAPK6	5.9451	9.92388	Shorten	-0.125146	0	195.474	4.27281	174.918
MARCKS	28.3046	30.9175	Shorten	-0.209451	6.5158	15.9792	9.61382	1.6023
MATR3	7.78035	13.4653	Shorten	-0.14569	1.70652	4.65415	2.93756	2.93756
MCM6	8.93129	14.3508	Shorten	-0.187725	113.251	12.4111	148.747	1.86935
MED31	12.2644	56.8662	Shorten	-0.273268	49.7994	24.5118	138.599	16.8242
METAP2	23.6428	29.3868	Shorten	-0.182723	17.5306	8.68774	32.3131	0
MRFAP1	145.466	126.226	Shorten	-0.132527	5.42984	160.413	8.81267	88.9279
MTF2	1.02134	2.10592	Shorten	-0.32354	5.74011	3.2579	22.4323	0.801152
MTMR2	0.50219	0.800156	Shorten	-0.38696	2.17193	9.61857	5.07396	2.13641
MTSS1	0.95822	2.89176	Shorten	-0.226928	8.68774	29.9417	22.1652	27.2392
MTUS1	8.75092	6.00271	Shorten	-0.230657	2.79249	60.0385	4.00576	17.0912
MYNN	0.673414	1.2536	Shorten	-0.230413	19.3923	9.92884	41.1258	7.74447
MZT1	1.32144	1.86293	Shorten	-0.286331	5.11956	20.3231	2.13641	4.80691
NAA50	1.39309	1.61966	Shorten	-0.261602	4.49901	8.37746	8.27857	1.33525
NACC2	1.17892	2.65069	Shorten	-0.333908	4.96442	12.5662	10.1479	6.40922
NA	NA	NA	Shorten	-0.311629	0.620553	10.5494	5.87511	6.67627
NCL	62.7351	37.2529	Shorten	-0.182444	83.4643	202.61	42.9952	44.0634
NCOR1	2.77396	2.81674	Shorten	-0.224275	32.8893	20.7885	27.5062	6.14216
NDC1	0.552965	1.32508	Shorten	-0.470757	3.41304	14.583	9.61382	5.87511
NDUFAF4	3.39151	2.66857	Shorten	-0.188308	6.05039	14.1176	5.60806	0.801152
NIPSNAP1	25.5672	22.848	Shorten	-0.307964	4.49901	10.3943	7.47742	1.86935
NME4	327.872	526.963	Shorten	-0.363203	2.17193	18.4614	2.67051	9.34677
NOLC1	4.30655	5.57089	Shorten	-0.366053	13.8073	13.0316	18.6935	2.93756
NRAS	2.96358	4.40111	Shorten	-0.511044	1.55138	10.7045	4.00576	5.07396
OSBPL3	0.99566	1.40163	Shorten	-0.445696	6.36066	8.5326	17.3583	3.47166
PAFAH1B2	1.54487	1.6933	Shorten	-0.224625	1.39624	19.2371	3.73871	8.01152
PAK2	2.73779	2.46657	Shorten	-0.359546	5.2747	22.6502	4.00576	2.93756
PCSK5	2.06269	5.38858	Shorten	-0.337424	2.79249	4.34387	26.171	5.87511
PMS1	1.82245	1.86769	Shorten	-0.433013	0.930829	15.0484	6.94332	8.81267
PNN	9.5402	17.3993	Shorten	-0.454389	16.1344	3.2579	41.1258	2.13641
POP7	743.109	441.985	Shorten	-0.378224	1.86166	19.082	5.07396	6.67627
PPIL4	3.14398	4.2391	Shorten	-0.248393	18.3063	12.5662	23.2334	4.80691
PPM1A	0.938706	0.890181	Shorten	-0.388223	18.4614	16.5998	13.3525	1.33525
PPP1CB	1.15497	1.56323	Shorten	-0.181567	24.667	17.996	22.1652	4.53986
PPP2R2A	1.5176	1.22862	Shorten	-0.407745	1.70652	12.8765	2.67051	1.0682
PPP6C	0.937297	1.3442	Shorten	-0.34412	2.63735	4.96442	1.86935	0
PRKAA1	0.977429	1.18711	Shorten	-0.410301	2.63735	20.7885	13.0855	9.88087
PRPSAP2	7.40572	5.38724	Shorten	-0.297225	2.48221	24.667	6.14216	13.8866
PRRC2C	8.66028	12.5128	Shorten	-0.255766	0.465415	33.9753	4.27281	29.3756
PSMD14	98.902	68.4558	Shorten	-0.244762	1.24111	94.4791	3.73871	51.5408
PTGES3	32.1128	44.4282	Shorten	-0.155155	2.79249	192.371	8.54562	141.804
PTP4A1	9.29846	9.89985	Shorten	-0.174003	4.18873	105.494	7.47742	35.2507
RAB10	5.28256	5.96853	Shorten	-0.18879	8.99801	34.9061	12.5514	15.4889
RAB14	1.42335	1.45932	Shorten	-0.304912	14.4278	16.5998	24.0346	8.27857
RAB1A	16.1886	19.6008	Shorten	-0.164999	182.132	23.2707	130.588	3.47166
RAB2A	2.1959	4.0914	Shorten	-0.334572	8.84288	43.4387	22.1652	28.3074
RABEP1	7.02736	7.92422	Shorten	-0.279416	4.49901	58.7974	13.0855	33.1143
RAC1	80.5198	49.4216	Shorten	-0.125105	418.563	283.903	372.803	138.332
RAN	53.9182	72.3786	Shorten	-0.0948442	421.355	21.4091	376.274	5.07396
RBM12	0.871726	1.01385	Shorten	-0.327316	12.8765	16.1344	10.1479	3.20461
RBM18	0.728787	1.28119	Shorten	-0.437968	8.5326	7.91205	21.3641	1.86935
RBM28	85.3183	49.734	Shorten	-0.255751	12.2559	29.7865	10.9491	8.81267
RBM3	27.2922	27.4685	Shorten	-0.134826	9.46343	389.087	17.0912	192.811
RBPJ	1.33551	1.3212	Shorten	-0.29106	7.75691	56.6254	11.7502	20.2958
RND3	3.73026	4.44513	Shorten	-0.281097	3.56818	62.831	0.801152	28.0403
RNF11	2.43431	2.52297	Shorten	-0.273919	0.620553	31.3379	6.94332	22.1652
RPA3	8.20682	6.65286	Shorten	-0.208814	137.142	80.3616	150.884	32.5802
RPL15	85.4453	118.67	Shorten	-0.137392	422.441	79.1205	486.833	36.5859
RPL9	185.759	87.5382	Shorten	-0.181159	94.4791	108.131	71.5696	37.9212
SCARB2	0.433098	0.650299	Shorten	-0.25296	2.63735	31.3379	2.93756	19.7617
SCD	65.8416	63.9877	Shorten	-0.225855	6.98122	440.437	12.8184	254.499
SCO1	30.9289	30.3862	Shorten	-0.485591	20.0128	52.5918	38.1882	12.0173
SDC2	8.04254	10.5626	Shorten	-0.385693	3.56818	42.8181	14.1537	9.34677
SEC62	10.2691	12.6781	Shorten	-0.259333	6.82608	26.0632	6.67627	6.14216
SEPP1	14.1471	41.7137	Shorten	-0.125867	12.8765	28.7006	38.9894	42.7281
SERBP1	9.31759	8.3463	Shorten	-0.302976	9.46343	3.2579	4.27281	2.13641
SET	48.485	57.863	Shorten	-0.0755875	89.0493	45.3003	84.6551	9.61382
SLAIN2	0.394625	0.493574	Shorten	-0.51375	5.2747	6.36066	8.27857	0.801152
SLC12A2	0.955274	2.6261	Shorten	-0.355197	4.49901	10.7045	19.7617	10.682
SLCO2B1	11.9415	43.0206	Shorten	-0.311872	13.3419	4.80928	34.1825	2.13641
SMC4	19.6178	21.3063	Shorten	-0.117571	21.5642	146.761	30.4438	106.553
SMIM13	0.776793	0.514982	Shorten	-0.26651	10.2391	29.3211	10.415	8.54562
SMIM20	42.4487	63.0101	Shorten	-0.34038	1.08597	23.7361	7.21037	17.0912
SMNDC1	2.85252	6.85604	Shorten	-0.30562	4.80928	6.98122	12.2843	2.40346
SNX6	1.77349	3.75221	Shorten	-0.249262	12.4111	15.8241	29.3756	13.3525
SPCS3	1.11975	2.02281	Shorten	-0.211472	6.82608	51.3507	10.682	26.7051
SRSF10	3.17533	3.36331	Shorten	-0.234309	9.30829	87.3428	18.4265	45.6657
SRSF11	25.5814	32.5384	Shorten	-0.0899872	16.9101	4.65415	18.6935	1.86935
SRSF3	10.534	10.6206	Shorten	-0.137587	2.63735	99.7538	1.86935	39.7905
SRSF6	2.0409	4.56298	Shorten	-0.150558	30.8725	13.6522	75.0412	12.2843
SS18L1	1.05866	1.09111	Shorten	-0.316991	0.465415	25.9081	3.73871	19.4947
ST13	6.44654	9.48319	Shorten	-0.131207	33.0444	34.7509	39.2564	22.1652
STK17A	1.69713	2.70907	Shorten	-0.278954	28.8557	4.49901	51.5408	0
STMN1	535.785	807.418	Shorten	-0.0960023	13.3419	4.34387	25.3698	1.33525
SUB1	9.20142	18.1595	Shorten	-0.180792	344.407	21.5642	473.748	2.40346
SULT2A1	2.76903	8.32728	Shorten	-0.264725	0	7.75691	5.60806	13.3525
SUMO3	17.5444	22.1099	Shorten	-0.270409	10.2391	20.168	21.8982	14.4207
SUN1	8.62757	12.7889	Shorten	-0.387298	1.24111	22.6502	6.40922	12.2843
SYNCRIP	18.7325	17.4733	Shorten	-0.199523	8.06718	18.6166	5.34101	4.27281
TFAM	2.82433	2.92953	Shorten	-0.211592	1.39624	6.98122	5.60806	1.6023
TIA1	1.90252	3.19222	Shorten	-0.206952	13.3419	60.1936	14.1537	30.1767
TIAL1	4.12413	9.49089	Shorten	-0.077054	33.665	20.0128	25.9039	14.6878
TIMM10	1769.19	548.7	Shorten	-0.501366	9.46343	76.4831	15.2219	10.415
TIMM17A	17.0664	18.8657	Shorten	-0.192329	49.7994	98.5127	59.5523	53.6772
TIMM8B	18.3126	32.15	Shorten	-0.393428	9.30829	11.4802	15.756	2.93756
TM9SF3	3.59769	2.90601	Shorten	-0.318551	5.2747	65.4683	11.4832	23.5005
TMEM14A	2.86593	12.4162	Shorten	-0.258698	10.8597	30.5622	18.9606	17.8924
TMEM167A	1.21992	2.66221	Shorten	-0.199131	2.32707	11.9456	2.67051	6.14216
TMEM30A	1.82983	3.84807	Shorten	-0.200377	1.86166	51.9713	5.87511	13.0855
TMEM33	0.296956	0.281874	Shorten	-0.374365	5.11956	5.89525	5.60806	0.534101
TMEM50A	8.75863	7.82585	Shorten	-0.227811	8.68774	29.166	6.40922	5.60806
TMPO	9.34963	10.1742	Shorten	-0.17699	12.4111	267.768	59.5523	189.072
TNFAIP1	1.39196	3.81088	Shorten	-0.404854	24.3567	18.1512	22.4323	1.33525
TOMM20	7.15881	7.42061	Shorten	-0.232511	4.65415	12.4111	2.93756	2.93756
TOMM22	22.2919	72.4958	Shorten	-0.235427	137.297	51.8161	200.822	20.5629
TPD52	2.26878	2.2919	Shorten	-0.227786	1.08597	4.34387	2.93756	0.267051
TRAPPC13	2.39385	3.28042	Shorten	-0.334443	5.74011	13.6522	7.74447	5.07396
TXNDC9	7.86945	3.86867	Shorten	-0.250282	15.3587	84.5503	13.8866	20.2958
TXNL4B	3.83909	3.42331	Shorten	-0.344378	3.2579	26.6838	6.94332	10.682
U2SURP	4.0969	6.08519	Shorten	-0.169391	87.9633	8.06718	102.547	4.27281
UBA3	2.45781	3.69332	Shorten	-0.353553	0	17.8409	4.00576	13.6196
UBE2B	7.67571	9.31356	Shorten	-0.253388	119.767	33.3547	138.866	7.21037
UBE2K	1.23513	2.31681	Shorten	-0.308213	18.3063	4.80928	26.438	0
UBE2N	9.01169	12.3707	Shorten	-0.187242	4.34387	27.7697	4.00576	7.47742
VAPA	2.67942	2.35515	Shorten	-0.159938	8.5326	14.583	10.415	2.13641
VMP1	63.1457	58.7648	Shorten	-0.140717	15.9792	113.561	19.7617	67.2968
WAC	2.22765	1.94883	Shorten	-0.180045	15.2035	68.8813	12.0173	21.8982
WDR72	0.624328	0.660525	Shorten	-0.420087	3.2579	12.2559	5.34101	1.6023
WNK1	3.19175	9.14309	Shorten	-0.211763	66.7094	19.7025	182.93	13.6196
XIAP	0.609877	0.953517	Shorten	-0.370189	2.32707	18.6166	6.94332	10.1479
YAF2	1.0882	1.06724	Shorten	-0.258964	3.41304	17.996	1.86935	9.07972
YIPF5	3.6344	4.63803	Shorten	-0.164534	9.92884	52.2816	10.9491	27.7733
YTHDF3	0.983375	1.6319	Shorten	-0.292833	3.10276	85.6363	13.6196	52.3419
YWHAE	214.69	326.904	Shorten	-0.0977642	2.17193	996.918	2.93756	1022
YWHAH	15.7932	38.2547	Shorten	-0.334348	0.465415	22.0296	4.80691	19.2276
YWHAZ	9.64181	12.1288	Shorten	-0.217057	7.29149	55.3843	2.40346	19.7617
ZFAND6	22.3253	29.6321	Shorten	-0.14008	0.310276	131.557	4.53986	138.866
ZMIZ1	3.41136	3.56583	Shorten	-0.209344	3.72332	89.2044	1.33525	39.2564
