# Supplementary material for: CPSF6 links alternative polyadenylation to metabolism adaption in hepatocellular carcinoma progression
Source: J Exp Clin Cancer Res. 2021 Mar 1;40:85. doi: 10.1186/s13046-021-01884-z (PMC7923339; doi:10.1186/s13046-021-01884-z)
Supplement: Supplementary file 7 — Additional file 7 Supplementary Table S4. The list of genes with altered 3’UTR shared by HL-7702 and Huh7 cells. [file 13046_2021_1884_MOESM7_ESM.xlsx]

## Sheet: Overlap
3‘UTR shortened genes in CPSF6 OE HL7702 cells	3‘UTR lengthened genes in CPSF6 KD Huh7 cells	Overlap
ABHD15	A2M	CDK2AP1
ACTG1	AFF4	MRPS33
ACTN1	AMFR	NQO1
ACTR2	BEST1	PABPC1
ACTR3	BTG3	PCNA
ACTR3B	C14orf2	PPP1CC
AGAP1	CAP1	ZCRB1
ALDH7A1	CCNI
AMMECR1L	CDK2AP1
ANP32B	CDS2
ANXA7	CMC2
AP1G1	CMPK1
ARGLU1	COPB1
ARHGEF10	COX7C
ARL6IP5	CTGF
ATP1B3	DDHD2
BAG1	DHTKD1
BASP1	EIF2AK4
BAZ1A	ENOSF1
BAZ2A	EPAS1
BCAT1	ETF1
BSG	FADS1
BZW2	FAM136A
C16orf62	FBXW11
C17orf85	FKBP3
C18orf56	FOXA2
C1D	H1F0
CAST	HEATR5A
CCAR1	HIC2
CCDC25	IARS2
CCDC59	IDH1
CCDC6	IDH2
CCT4	IGF2
CDC42	IL18
CDC42SE1	KHDRBS1
CDK2AP1	LPP
CDYL	MARCKSL1
CEBPZ	MFAP1
CFL1	MRPL47
CLASP2	MRPS28
CLIC1	MRPS33
CLIC4	MRPS35
CLINT1	NOL8
CLPTM1L	NQO1
COL12A1	NRP1
COL4A4	PABPC1
COL5A1	PCNA
COPA	PLAC8
COPZ1	PON3
COTL1	PP2D1
CPOX	PPP1CC
CPS1	PRDX1
CSDE1	RAD1
CTSB	RBP4
DAP3	RPL23A
DDX18	RPS23
DKK1	RRP7A
DNAJC15	SLC38A2
DPM1	SLC44A1
DPY19L1	SMDT1
E2F3	SNRNP200
EFCAB14	SNX5
EHMT1	SUGP2
EIF1B	TAF9
EIF3A	TMEM123
ENSA	TPGS2
ERO1L	TXN2
EXT2	TYW5
EZR	UHRF1BP1
FAM107B	USMG5
FBXO30	UTP6
FBXO9	YARS
FH	ZCRB1
FTH1	ZDHHC2
GART
GGPS1
GLYR1
GNA12
GNS
GOLGA8A
GPN3
GRB2
GTF2B
GTF2F2
GTPBP4
GXYLT1
HDGF
HOXA10
HP1BP3
ICMT
IMPAD1
IPO7
ITGB5
ITM2B
KANSL2
KDM5B
KIAA1279
KMT2E
KNOP1
LAMA5
LAMC1
LAMTOR3
LARP7
LARS
LIMCH1
LMO4
LOC401397
LONP1
LPL
LRRC1
LSM6
LTV1
MALAT1
MAPK1
MAPK1IP1L
MAPRE2
MARCKS
MBD2
ME1
MITD1
MLX
MRPS16
MRPS33
MTA2
MTX2
MYC
MYH9
MYO19
NACC2
NDUFA6
NDUFB6
NEK7
NENF
NFATC2IP
NPEPPS
NQO1
NSFL1C
NUP50
NUP98
OAZ1
PABPC1
PCNA
PCOLCE2
PDAP1
PDE3A
PDHA1
PIGM
POLR3E
PPP1CB
PPP1CC
PPP2R2A
PRDX3
PSMB1
PTPLA
PTPN11
PTS
PUS3
QRICH1
QSOX2
RAB3GAP2
RABGGTB
RABIF
RAN
RCN1
RFX5
RHOA
RNF182
RPL15
RTF1
RYBP
SAPCD2
SAR1A
SDE2
SH3BP5
SLC25A37
SLC35A1
SLC46A1
SLC4A7
SLC6A6
SNF8
SNRPG
SP1
SPINK5
SPTSSA
SRI
STAT5B
STC2
SUCLA2
SUMO1
SUPT4H1
SYAP1
TAF12
TBC1D9B
TDP2
TEAD1
TIMM10
TMEM179B
TMEM194A
TMEM59
TNFSF9
TOPBP1
TPM4
TPMT
TPRKB
TRIP13
TRUB2
TSPYL4
TTC38
TUBB
TWSG1
TXNDC5
TXNL4B
UBA6
UBE2R2
UBE3C
UNG
USP10
VBP1
VPS29
YTHDC2
ZCRB1
ZNF503
